# Supplementary material for: Reducing ligation bias of small RNAs in libraries for next generation sequencing
Source: Silence. 2012 May 30;3:4. doi: 10.1186/1758-907X-3-4 (PMC3489589; doi:10.1186/1758-907X-3-4)
Supplement: Additional file 1 — Table S1. Number of reads of the 10,000 most abundant sequences for N21 RNA library prepared with Illumina adapters. Most abundant sequences and their read numbers in the N21 library generated with Illumina adapters. [file 1758-907X-3-4-S1.xls]

## Sheet: Sheet1
seq	count
TAGTTGGACTCCATGGAAGGT	172
ATGGACAGTAGCATCTGGGCT	140
CATAAGATGGTAGATGTTATT	135
ATGTGGTTGGACTGGGGAGGT	107
CGGGCTGTATGGATGATGGGT	101
AATAGGGACTGCTGGAACAGG	101
ACGAGTTGGATGTGGAGACTG	100
TATAATAGAACCTGAGCTAGC	98
TATCTCGGACCTCTAAGACAG	98
CACGTTTGATCGAGGGAGTGG	97
CACTAGAGGCACGTAGATAAG	97
GAGACTCAGGAACGCAGGCAC	95
ACAGTGGAGCTCTGAATACGG	94
AAGGACGACTCTCAACATGGC	93
AGGACTGTGGATCAAAGCTGG	92
TTAATCGATCTCGACGCTTGG	92
AGCAAGTAACGGAGTGTAGAG	90
ATTGTCGACAATGGCTCAAGC	89
TAAGAAGGACTCGTGAAGACA	88
AACATGGGACATGCGGCGTAC	84
ACACTCTGAAGCTGCCAAGAC	83
GAAAATGGGGATGTGGATGGT	83
GGTATGAGGTTCAAGAGAGGT	80
TAGAGGTGTAGGAAGGGGAAG	80
TATGTTGTAACATGGGTCTGC	75
AAAGGTCTGGACTGTTAAGGC	75
TAAATGCGTGTGGAAGGAGGC	74
TAGTCGGTAAAGTAGTGGAGG	74
AGGACGTGAATGCAAGTGAGG	74
AGGATGGTCGTAGGCGAAGGC	73
AAGAACTCATGAACAAACGGT	73
TATGCTCGGATGGTTGATGGA	72
ATTTCGGTCGTGGTTAGAAGC	71
TAGAACGATCGAAGGGAAGTG	71
CTGTATATCGTGGGTAGGGAG	71
GAATATGATCGTGAATTGCAG	70
CAGATGATGGTACGCAAACCC	70
CAGAGTGTGTGAGCAAGAAAC	69
TAAGAACTGCGACACGGAGGC	68
TAGAATCGTGAAGGCTTGTGG	68
AGTAAAGCGTTGCGGAGTGTG	67
AGAACTGAACTAATGAGAGGC	67
AAAGGGTTGTAGGTTAGATGC	66
CACGGGATTGAATTTCCATTC	66
CACGTAAGACTCTGACAGCGC	66
AGGGTTATCTGATCAATGGAG	65
AGGCTGTAAGAAACTCTGGGC	63
TAACCAGGAGTGTAGATAGAC	62
CACGTCGGGTAAGCAAGGAGT	62
GAAGTCGGGTGTTAGAAGGGG	61
AAGGGATGTAGAGGAAGGAAG	61
AATAACGCGGGACTGTCATCG	61
AAAGAGCGTCCGATCCTGTAG	61
AGGATTTGTGGGTATAGGACA	60
CCTGTTGTACCGTTCGTGAGC	60
ACTTCAGGTGAAATGTCGGGC	59
AGGAGAGTGAACCAAGATGGC	59
CAAATGTAGGATCTGAGCAGG	59
CATCAGGACTTATGGGACAGC	59
AATCCTCGGACATGCAAAGAC	58
ATGGATTGAGGAACAATGGGC	58
AAGGGAACTGTGGACAATTGT	58
AATACACGTGACTGAGGGAGC	57
CAATCGGGGATTGTAGTAGGC	57
CAGTAACTGTATAGGGTAGGC	57
AAGTCGGGTGTAGAGTGTAGC	57
TAAGTCTCTGAGCGCTTTGGC	57
AGGATTGTAGTAGGCAGGGTA	57
ATATACGGATTAGAACGACGA	56
ATGTCGGAGGAAGCGGTTTGC	55
CAAGCAATTGGTGAAGAGGAA	55
AATGGACGTAGATACTGTGGC	55
ACGCGGACTATGGGAGCAGGC	55
ATAGTTGGACAGTAGGAACCC	55
TACGGACGTAGTAAACAGAGG	55
GAAGGACGTGGAAAGAAAGTC	55
TATGTTAGGATCTCTGTGGGC	55
TAATCAAAGAATCTCTGTTAG	55
ATCGTATCGTATTGGGCAAGG	54
GATAGCGGGCTTGTAGATAGC	54
CGTTAGACTTAACGGGAAGGA	54
TGGGAGGTAGCGGACTGGATG	54
AACCAGTAGAATAGTGAACTA	54
ATAACTGGTTGAGGAGGTAGA	54
GAACATCAGTGGAGACAGAGG	54
TGTGGAACATTTTCAGGCGGC	53
TGAACGTGGTGACAATTAGGC	53
TAGCGGGCTGTAGTTGGAAGC	53
AGAATGGGGTAGGGCGAAAGG	53
AAGGACTGAGGTTACAGGCGC	53
CGTACGGACGAAGAGCACGGT	53
AAAGTCGTGTAGAGTAGAGCC	53
TGAGGGGAATCTGGGAAGACA	53
TATATGCGGACGGAAACTATA	52
TATGGTACTGTGAGCATTGGC	52
AATATAGATGGGCAGGAAGTT	52
CAATCATCCTCAGGTTATTGG	51
CAATTCCGGTATGGATAAGGC	51
AATGGATTGTAGGCGGCAGTG	51
GAGGATGTAACTCTAGGATGC	51
TCCGTTCTAATGACAATGGGG	51
ATTGGTGTCTTTAAACAGACA	51
ATAGGTCGGGGAGAGGTAGCA	51
CGAGATTTAGCAACAGATGTG	50
AAATCGGTTGAGGTGGAAGGC	50
TTCTAAGGTGCATGGCGGGGC	50
ATACGGGAAAGCTTTTGACGC	50
ATATGCGAAATGACAGGACTC	49
AAAGGGCTAGTAGGACTGGAC	49
ATGGTCGGACATCCCATTGGC	49
CAGTGGGCTTGGGACGGGGGC	49
ATTAGTCTGACTGAGAGTAGC	49
TAACTCGGCCTGTGGATTGAC	49
AGTAGTCGGTCTCAAAGTAAG	48
GATTGTAGGCTAGGCGAAGGA	48
AGCGCAAGTGAGCTGTAGACA	48
AGAATCGTGTCTGTAGAGCTG	48
ATGGGCTGGAACGGATGGCTA	48
AGGGCTTGGGACGTGTTAAGG	48
GGGAGTGTGGAACATGGAAGC	48
CAGAAACATAAACCTTGTAGT	48
TACAATTTGGAGAACTCGGGC	48
AGGACATCGTAAAAGGCTAAC	47
CAAGGATTGTAACGGGCGTGG	47
CGACTGTAGGGGGGAATGGGC	47
GATATGATTTGGACTAGGCGC	47
GAGGAAGGATGTTGATTAGTC	47
ATACGGGACTGTTGGGCGGCA	47
CATTTATGGAGGACTGTGGAC	47
ATTGGGACAAGAGGGGGATTC	47
CATTAGGGCGGTGAGATATGG	47
ATGGAGTGGGGAGCTAAGGAC	46
GCGTTCGGTGCTGGTAGGCAG	46
TATCTTGGACTGTGAATGGGG	46
AATATTGTGGATAGTGGAACC	46
AAGGATATGTGGGAACAAGGC	46
ACTGCCGGATTACAGAGGTGC	46
GAACTTAGAGCCAGGACGAGT	46
GTAGACAGTGCGAGCGTAGGC	46
GGGTTAGACTGGTGGGCAAGC	46
GTGTTCTGAGTCGGAGGGGAG	46
TCGGATGCACTGTGGGACATG	46
ATGTGTGGGACCTGGAACAAC	46
TTCGGGAACATACAGGAGGTC	46
AGATTGTGAGCTCTGAATGGT	46
TATGAATAGGCATACCAGCCT	46
AGTTTCGTCGGGATAGTGCGG	46
GTAAAGGATCTAGAACTCAGG	46
ACGTATTGGACTGTGCGCGGC	46
ATATGGGGCTGTACTGTGACC	46
ATATGGCATAGTGGGATGGTA	45
ATGTGTATGGACTGTAGATCT	45
CTGACTCATTGTGTGGATAGG	45
TAGACGTGGGTGCAGGCGAGC	45
CGATGTGGAACTCCGTTACGG	45
AACTAGCGGCCAGTAGAATGT	45
CAGGGATAACTAGGTCGTTGC	45
TAAGGACGTGGGAAGGTAAAT	45
CATTGTGAGGTCGGAGGAGGA	45
AGGACTGTAGGAGGTATGCGC	45
ATTTGTTGGCTCGAATTTATG	45
CATTATGAACTGGAGTCGGAC	45
CGGACAAGAGCTTATACATAC	45
ATCGTGGGAGAGAGTGGTAGG	45
AATCACGGGATGCAGAGGGCT	45
CAATAAGGTAGCGGGCAAGGA	45
GATATGATGGTCGGTTGAGGG	45
ATACATGAACTCTGGACCAGT	45
ATAAGGGTTTTTTTGCTTATG	45
AGGACTGTTCAGGCATGAAAC	44
AACCAAAGTAATCGATGGAGC	44
AAACTCACGAATATAGGCGGA	44
GTTGTTGGACGCGTAGGAGGC	44
CAGGTCGGACAGGGAGGGTAG	44
AACATTGGGGACAAGAGAGGC	44
ATGGTCGGGATTGTAGATAGC	44
ATGTGCTGGGACTCTGTGGGT	44
GATTGTGGGGACGTAGAGGGC	44
TAGTCAGGGTGTGGGGAGATT	44
ATTGAGTCGTCTGTGGTTGGA	44
CATGTTGTAAGCGATTGGGGT	44
CAAAAGATCGTAAGCGAGACG	44
ATGCGGAATGAGAGAGTAAAG	44
TACTGTGGGACCAGCGCATGC	44
TCGTGGGCTGTTTTAGACAAC	44
AGTAGATATTGCAGAAACTTT	43
GGGATTGGAGAACTTTAACGG	43
CAAGCAGATTACCAAAAGCTA	43
CGGGCTGATGGTCAGAGGAGC	43
CAATCGGACGCATGGGAGACA	43
TATATTTGGTCGGGCTTGAGC	43
ATCGGGGTAGAACGCTAAGGG	43
TGAATGGAAGGACGGATCTGA	43
GAAAGTGGACTGTAGAGGGCG	43
GATGAATAGGACTGTGGCGTC	43
CAGAACTCCCAAGAAGCTAGC	43
GAACGTTAGCATAGAGGGCTC	43
TCAGTCGGGTGAAGAGTGCGT	43
GTTAAGTGGTCGTTTGGGGAG	43
AAGTTCGGACCTGTAAGCGGT	43
AGGACGAGTGACTTTGAACGT	43
GATGGGCTGTAGCAAGAGAAC	43
GATGGGCGTAGATAGGGGAGG	42
CATTGCGAGATTTAGGTAGAA	42
CTATCATAGCTAGATCGGAAG	42
TAAGATAGGGACGCGGCAGAG	42
CAAGTGAACGATGGGTCTGAC	42
CGTTTGTCATAACTGTAGGGG	42
ATGGGAACGCTGGACATTGCT	42
AATTCACGGACAATGTAGGGG	42
TAAGAGTGTTGGAGTCGGGCG	42
CACTTGGATTAGGACTGGAGC	42
AGGAACTGGGACTCGGCGTGC	42
TAATAGGTCGTCTGGTAAGTG	42
TAGGCGGGATGTAGGTACGAC	42
AGAACGATTCGGGGATGGCGA	42
AAAGGTTGGCTGGTGAAAGGC	42
TCATACTGTGGAACACGAGGC	42
AGGATTTACGCGGGCTGTGTG	42
TATACGTCGTAGGCTCATGGG	42
CAAGATGTGTAACTCTGAGCT	42
ATGGACATAGAACAGTGACGA	42
ATTGGGCTGTGAGTGATAGGT	41
AGGATGTTGACGGAGGACGCT	41
CAGAGGACTGTAGTTCAGATG	41
CAGATTCCTGTAGACGGTCAG	41
TAGAGTCGTCCAAGCTGATGA	41
AGACTGGGAGGTGGACAGAGC	41
ACTAAGGGCCGTAGCTGCTGG	41
TACGGTCTGTTGGAGCATGGC	41
GATGGTCGGCGAGCTTTACGC	41
CAGGAAAGGATCGACGGCTAT	41
CAAGGAGGACTGAGTCTGGGA	41
GATAGAGTTGTCGGCGAACGC	41
TGACAGTAGAGGGACCGCATA	41
GAGGACGTAGTAGGTTGAGGC	41
ATGGTCGGAGACAGAAAGCAG	41
CGAGGTATTGGATAACTGTAG	41
ATAGGGACGATAGAATAGAGG	41
TGGTTGGATTGTGGGGTGTGC	41
AACGACTGAGATATTGGAACC	41
TATTGGGGTAGAGCTGGGGAC	40
GAGTATCTGGTGGCCTGTAGC	40
CAAAGAGCGCAGGGTTGACCC	40
ATTCGGACTAGATTTTGAGGC	40
TGTGGAAACTGCGAGCAGGTT	40
GAGATAGTAGAGGTCATTCTT	40
TGGGTTGTGGAACGGTAGGGT	40
CCGCTGTCCTGTGCGGCAGGG	40
TAACAGGGCGAGCTAATTTAG	40
ATGTGCTGCTGTGGGCTCATA	40
AAGGACGTGGAAGTAAGAAAC	40
AATGGGTCGAGGGTTTTGTGG	40
ATTGGACATCTGCAAGGGCGA	40
CAAATGTCGGGGTTGAATAGC	40
AAGACGAAGTAGAGCAAGAAC	40
CAACACGAACAACGGCAAGGC	40
CAGAGCAAGCAACTAAGTAGT	40
CATCAGACGGCTTGTGTAGAA	40
ATTGGACAGAACTCGAGTCGG	40
AAGGGCTCTGTCAGTAATGGT	40
CAAGAGCCGGCGTAATGTATC	40
GAAGGATGTAGAACACGGTGT	40
TGGTCAATTAGGGTTGTGAGC	40
CAAGATTAGACGAACGATACG	40
CAACGGCAAGCTCTAACAATT	40
CCGGGATTTATCAAGACAGCA	39
TCCTTAGGTCGGGGTAGGAGA	39
CGGACTGGGATTGTGATGTGC	39
ACAGGGCTGTGGGGGAAGATT	39
ACATGATTGTGGTACGTGGGC	39
AGAACTGGAATGCAGGAAGAC	39
CAGGGATGGTTTAATGAGGTA	39
ATGGACTGTGGATCTAACGGA	39
GTGTAGAAACGCAGTAACGAC	39
AAGTGATGTAGGATTTAGCGC	39
CATGATCGGACGAGAGCTAGT	39
CGTGTAGAATCTGGAAAGGGC	39
GAATAGATTATTGGTGGACGC	39
AGAGAATCAAGTCGGACGCGA	39
TGCATGTGGGACAAGGATCGG	39
GGAATCGTGGACAAGTAGGAC	39
CAATGCGGAATGGGGAGGTTG	39
ATGTTTGGCTGGTAAGCGGAG	39
AAGTAGGCTTCTGAACGGCGC	39
CAGTCGGGAGTACAGAAGGGT	39
AATGGACTCGGGACTATGAGC	39
AAAGGAAGAGGTGTCGTGTGA	39
ATGTGTGGTGACTGTGGGACC	39
AGATTGGGTCGGGGGGTTGAC	39
CAGTATGTGGCACGGGTCTGA	39
GGGACTCGATAACGTATACGC	39
AATTGGTCGGAGGGTATTTGG	39
TACGTAGAAGGACTGTGCGTC	39
ACGTTAGCTCGTTTGTTCGTG	39
ATGTCGCACGGGCTGTAAAGC	39
AAGCATAGCGATCGGAACAGA	39
CAGAATAACGGTCTGCGCTAT	39
ATTGGTACTGTCGTGAAAGGC	39
TACTGTAGAGTGAACTGAGGC	39
AATCAGTGAATCGGGTAGAGC	39
TAACATGTGAAGTCGGTGCAG	39
ATTGCTATGGGTATGTAGGGC	39
CGGAAATGGGTAAAGAGCGGG	38
TATTGATGGACGGTAGATTGG	38
GCTCTTTGATCTTGTATGTAG	38
TACGGGTCGGAGCAAGCACTT	38
CAAAGAGATAACATATTTGTT	38
GGGACACGTGGATCAGCTAGC	38
ATGTAGCGGCGGAAAGGGACT	38
AGTATGTCTCTAACCGTAGTG	38
GTAATGGTGAGGATGAAGTAG	38
ATCGCGGTGTAGGACTTGGGT	38
CATGGAGACACAGAGAACATA	38
TAAGTGGACTAGGCTGGAAGC	38
GTGGACGTTGAGAAGTAGTGC	38
CAAGGAGGGTTGTTAACTGAC	38
ATAAGTCGGTCGGGTAGAAGC	38
GGGATTTAGTCGGCAAGTAGT	38
AAACGGAACTCTGATCGACGC	38
TAGATATCGCGTTGCTTGGAG	38
CAAACTGTAGGACGACATGGA	38
CAATAGAGGAGATGAACCAGC	38
GAGAGTCTGTAGATGTAGGGT	38
TAAGTCGGTACTGTAAGAAGT	38
GATTGTAAGTAAGATAGGCGG	38
CAACAAGGATAACCGTGCGCT	38
TGTGGATTGTGGGTATGGACC	38
GAGGACTGTTGCTGGACGGGT	38
TATGGATTATGGGAACTTGGC	38
ACGTACGGTCGGTAGAAAAGC	38
CGTGACGAGCTACTGGGGAGA	38
ATTGAGATCGAAAGCTGTGGC	38
TCTGAACTCTAAGCTATGGCA	38
AAGTCGTGGGTAGGTAAGAGG	38
AGTGGTACGTAGCAGTGGACC	38
AAGTTTGCGGGCTGGCGTGGC	38
ATTGGGGACGTAGTGGAGGGG	38
TAGTCTGGACAAACGCGTGGC	38
AGGTGTGTAGACTGAACGAGC	38
GCATGTAGAAGTTGTGGTCGT	37
GGTGTCTTTGCCGGTATCTGC	37
CGAGGGGTGTAGTCAAGACAT	37
CGTAGAACAGCATGAAGGATC	37
GAAGTGGACAGCGATTCGGAC	37
ATTTATGGGGACTGGGGGCTC	37
AAGTTCTACAGTCCGACGATC	37
AGGTTGGGGCTGGACTACGGA	37
AAGGGGGGTGTGAGAAGAGGA	37
AGGAGTCAGGGACACATGTAG	37
GAGGGTCGGAGTAGATTTGGC	37
CAAGCGAGAGTCATGAAGGAG	37
AAATTGGGGACTGGACAAGGG	37
CAGAAGTTGACTACAAGTCGC	37
TGATGGAACCTCGACACTGGC	37
GAATGGGTTGTAGGCTAGGGC	37
TGAAGGCTAGACTCTGAAAGC	37
GGATAGTCGGGTTAGATCAGC	37
CAACAGAGAGAGAGGGGTCCT	37
ATGGTGGGAGGTAGTCTGGAC	37
CATTAAGGACGGTGTTACTCG	37
CAGTTCGGCACAGTAGGAGAC	37
CAATAGGTGACGGGCTTGGGC	37
CGACTCAGGCAAACGCGGACC	37
AATTGTCGATAACGTAGGAGC	37
CAGGCACTGTGGGACAAGCGC	37
TCAGGCGAGTAGAGGAAAAGT	37
AATAGGATCTAGGACAACAGA	36
GATGTCGGCGAGCGTATGACC	36
TATACGCGGACACGGGGGAGA	36
GAACTAGGAACCAAGGAAAGG	36
GAGGGACGTAGAGCTGGTTGC	36
ATACGTTGGATCAAGGCTCTG	36
AGGGCTGTAGGTTATGACGAA	36
ATATGCTCCGGACTGTGGTAT	36
CATGATGTTTGACTGTTGCGA	36
TATATGTGGAACCGGGTTGGC	36
CCATTTGGGAAGGAGTTGAGC	36
TGGGATTGTGATGCAGCTGAG	36
CATCTGGGTCAACGGCTGCAG	36
ATATGGACGGGAACAAAGAAC	36
GATGTTGGACAATGTGGAGGC	36
ATAGGACTGATGATAAGGAGG	36
CATCGAGTGCAGACAGTCCCC	36
CAGAGTCCGTTGGTGAGAGGC	36
CAAGGCAGTAGTTTAATGAAC	36
ATTCGGGCATTTGAGGTTATG	36
GTAGTCGGGTTCTGTCAGAGC	36
AATAGATGATCGCGAGCAAGC	36
AGACTGTGTGGACTTTTTGGC	36
GAAGAGGTGAGGTGTGGCAAT	36
GAGGTCGGACTCATCGAAGCC	36
CAAGAAAGAGAACGAGTTACA	36
GAGATAGGACTGGTAGGTAGC	36
AATGAGGGCGAGGGGTTGGAC	36
TCGGGATTGAGGATGAAGAGC	36
CAGGACTCTAGAACCTAAGGC	36
GAAAGACGTAGAACAACTGTT	36
CTGAAGTATCGAAAAGGCAGC	36
AAAAGGTACTGTTGAAATACT	36
TAAAGACTGTGGGAAGGACGT	36
CATGAAGCGCATGACAGAAGG	36
GACACGTCGGGATAAAGTGGC	35
TATGGGTCCATTCGCTGTAGC	35
CATCAGTGCATGGGTCTCGGC	35
GGAAGTTAAAGTGGGAATGTA	35
CGGACTGGTACCTGGAATAGG	35
ATTTGCTATTAAACGCGGGTG	35
AGATGGCGATGACTCTGGACA	35
GACGTCCTGCTACCTAACGGT	35
GAGGAAGCGTTGCTATATGCT	35
TTACTCCCAGGCAAGTTAAGG	35
TACCCTGTCACTGTGAACAAC	35
GCGGAGGTTCAGAATTCAAAT	35
GATACCGTGGACTCAGGACTC	35
AATGGACTGGTATGTTGACGC	35
AAGGGACGGAGTACTATTGTG	35
AGAGTGTAGATCCTGAGTGAC	35
CAAGCGAGGCATTGATTCAGA	35
AAGTGGGCTATGGAACAGGGC	35
AAACTAACGAACAGCAAGGAC	35
GATGGGACGTGTGGTAGTGGC	35
GTAATAGTGGGCTAAATCGGT	35
CAATGGGGCCATGAAACACCC	35
ATGTGTGGGTGAGTTTGGAGG	35
TGTACGTAGACTCGAATAGGC	35
CACGTCGGAGTTAGAGCAGAG	35
GAATATAGAGATAGCGAAATA	35
ATGTAGACTCAAGGAAGAAGT	35
ATCAGGACTTAGGAACGACAC	35
CAAGGGATCGGACTGAGTGGC	35
ATTAACGTCGCAGGCATGTGG	35
TAAGTGGGCGTAGTAGAAAGC	35
TATGGTGTGTGGGTTTATGGC	35
GAGAGGTCACTGTAGCATTGC	35
CGGATTAGTAGGCGCTAGAAG	34
TAATCGTGGACTGTGTGTGGC	34
CAACATATTGGAGTGACGGAT	34
AATTGGACTGTGAGTTAGGGC	34
TAGAACTTGGACAATAGCGGT	34
CAGAAAGATGTATATAACTAC	34
ATGTGGAGTAGGTCTGGGGAC	34
GACAGGGGTTAACTGAGGGGG	34
TAGGCGTGTAAGAGGTATTGA	34
AATTTCGGTCGGACCGGCGAC	34
AAAGAACTAGCGACGCGGTGC	34
CATTAGGACTGTGAGCATGGC	34
ATGGTCGGTTGGGTGGGCAGG	34
AGTGTCGGACTTCATTGTGTT	34
CAGGAGGGGACATTTGTACGC	34
ATGGGTGGGAAGGTAGAATGG	34
TTCTTGGATTGAGGGGAGATC	34
GAAGCAATATCGGTCAAGGGG	34
ATTAAGGGGTTGGGTTTGTAG	34
GAATAATGGGGATTAACCACC	34
ATGGGACTGGGGGTTCGCGGC	34
ATAGTCGGGAAGGGAGTGGGA	34
AAAGGACTGTAGGATGTGGGC	34
TAATTGGGGGCATAGGCGGAG	34
CAATGTGAATCTGAACAGAAG	34
CAACGTCATGGACGCAGGAGA	34
CCTATGATGGTCGGACGATGC	34
GCAGCCTGTATGCGGTCAAGG	34
CCTGCAAGGGGATCCGCGGTA	34
TATACATCGTCATGTGTTAGA	34
AAGGTATCGGACTGGGTTGGC	34
AGCCGGGGGTAGGATTGGAGC	34
AATAACATCGGACTGAAGGAC	34
TAGCTGTAGGGTCTGAAGGGG	34
GAATGGGACGTAAACACAGGC	34
CAAGATCGAATATCTCCCGGC	34
TAGTGACTGGAACGGGAGGGC	34
AATGTATCGTAGGGCTAATGC	34
AATCGCGGATGAGTAATGGAC	34
CAACAGAGGCACGATCATATC	34
CAAGTGGACTGTGGAAGGTGC	34
ATTGGAATTCTGAACAGAGGT	34
AGGTGGAACGTGGAACAAGCG	33
TAATATGATCGTCTGCAGCAG	33
CAAGAATTGGGTGTGAATGGA	33
GAAGTTGGGCATGCGAGGTGC	33
CAATGAGATGATATGGCGACG	33
CCTCCTATGCTAGATCGGAAG	33
GATAGAAGCATGTCAGGACGT	33
CAGATACAACATGTGAAGTGT	33
CGGGATTCGTAGAAAGGTGAC	33
AGAGGAACAATGGGCATAAGG	33
TAACGTAGGTGGGAAAGTAGT	33
AATTGGATTGCGGGCTGAAGC	33
CATCAAGTTTCACTCTCGTGA	33
TTCGGACATAGACAGTAACGC	33
TACGCTGTTGGAACGAAGGGG	33
ATGTAGTCTCTGAAGCGGGAG	33
AAAGTTCGTTGGCTAAGCAGG	33
AACTTGGCGGGCTTGTTGATT	33
TGAGAACTCTGGTTTATTGGC	33
GGGTATGTAGAACGGGAACTA	33
ATTTGTCGGAGTACAAGCAGG	33
CATCGTACGGACTGTATAGTG	33
ACGGGGAGTAGGTTCTGAGGC	33
AAGTGGCGTAGGACTGACGGG	33
CAGGGATCAGAGAACAACAAT	33
ATCGGGTGTAGCGAGCTGGGC	33
TTGTTATATAGGTAAGGGGGC	33
ACTGGAGCCCTGCAGGTGAGG	33
GATAGTAGGGACTGAGAAGAC	33
TAAGGGACGAGGGGAGGGACA	33
AATATTTGCGGACTCAGGAGA	33
CATACATGAGTCTATCAGCTG	33
TGTAGGGCTCTCAGCAAGGGG	33
GGAATTGAAGGGGCTAGTGGA	33
GAGAGCGGGCGTAGGTCTGGA	33
AGGGTCGGGCTGTTTTGCATC	33
TGGACCGGGTAATGTATGTGG	33
TGGGGACTTGGAGCGTTGAAC	33
ATGGACTGTGGGAGGCGGGGA	33
GTGGAACCAGCTGGAGAGAAC	33
AGATTGTAAGGGCTCTGGAGG	33
AAACAACGGGACTGTCACGGA	33
GTTAGGAGTGTGGACAAGGGT	33
ATGGGCTGTTCACCAAGGGGC	33
CATGTGGGACAAAGATACGGG	33
AATGAACATAGTAACAGGGAC	33
AAGGACAAGTTACTCTGTATC	33
TAGATGTCGGGGTGATGAGGC	33
AGATGGTACGGGGTTAAAGGC	33
TGAGATAGTCGGAGATGCGGA	33
AGGACTTAGGATTGTAGCGAG	33
ATAGGGCCGGACAGTAGTAGA	33
ATGATGGGACTGTAGAAGAGC	33
TGGTTTGTCGGAGTGTAAAGG	33
CGAGGTCAGGACTGTGGTGGC	33
CTACATCGGGATACAGTGGAG	33
CATGAGGAATCACGAAGATAC	33
AAGGACAGTAGACATAATGAT	33
AATGGCACTGAGGGATAAAGA	33
CAAGATGAAGATTACGCGTAC	32
ATGGATAGGACTGTCAGAAGC	32
ATTCATAGAGGCAAACAGAAC	32
ATGAGATCTAAGCGCTGTAGC	32
TGGAAATCGTCAACTCGGAGG	32
AGGACGTAGGGCTGAATAGGC	32
AGTAACCGGACGGGGTAGGGC	32
TCTAAGATAGAGGTAGACGGA	32
GAGGAACTAGTGGAACGAAGT	32
TCGGGTCGTAGGTGTAGGTGG	32
GGGATGGCATGAATAGTAATT	32
GAATAAGGGGCGTGACTGGAG	32
ATCGGGCTGGGATGGTTAGGC	32
CATGAAGCAGATTATATGGAT	32
ATAGTGCGTCGGACGGTGGAG	32
AGCTCGGGGACTGAGAGATGC	32
GAGTCCGGACTGAATTGTAAG	32
AAAGACGCGACAATTTTACGA	32
TTGACTGGGAATCGTGTGGGC	32
GAGGTGGCACGTAGGCAAGGA	32
TAGAACTCGTCACATAAGCAG	32
CACAGTGTCAGGGCTCCAGAG	32
TGGAATGGGAGGTCTGGCGCA	32
TGTTTTGACATTGAGCAGAGG	32
CGGGGGAGGCGATAACAGATT	32
CCAGAGGACATGGATATTTGA	32
TAAGTAGAATGAAGGACGGGG	32
AAGAATCGCGGACCTCAGGAC	32
TCATACGTGTCGGATGTAGAC	32
CAATGGACTCGTAGTATAAGC	32
TTAGTATTGGACAAGGAGGTG	32
AAAGGCTGGGACGTAGGGCTA	32
CATCGAGTTTTCAGCGGTACT	32
TGGTAGATGGAAGACAAAGGT	32
AATAAGGATGTAGGTTAGCAG	32
ATGGGCGTGGGTAAGCGACGG	32
ATTAGTAGACTGTAGGATAGC	32
CGTAGATTTGTGGTTAGAGAC	32
CGAGTCGCATCTCCGCGTGGC	32
CCAATACGTAATTGACATCCA	32
GAATTTCTCGTAGGGCTGCAG	32
CATGGACTTTAGATTTAGGGC	32
GAATGGAGCGTGTCGGAGTAG	32
TAATGAGCGTCTGTGGGTAGA	32
CAGGAATCGAAGGAACGAAGC	32
TAAGACCGTGGGACGCTGGGC	32
GAAATAGACATGGGAGGACTC	32
CATGAGTGTTTTATATTAAAC	32
CAGAAACCTGGATAATATTCT	32
TACGTGGGACTTTAGACGTTC	32
CAGTATTGACGGTTTCCCGCA	32
AACTTATGCGGGGGAGGGATA	32
CATGTATGGACTGGTAGACGC	32
CAAACGGTAACACAAAGAGAC	32
ATGGCACTGTAGATACGAACG	32
ATGTAGGATTTCTGTCGGAAC	32
ACCGTGATGGAGGCTCTGGGC	31
CGTGAGTGTGTTGGGCGGGGA	31
TAAGGGCTGTGGGCAAGGTGC	31
TGGGTTCAGCCAGATGCAAGC	31
TGGTGATCACGGTTAGTTAGC	31
TATGATCGTTGGAGTTAGGGT	31
CGGAGAGGTAGGTCTAGTAGT	31
AGACTGTAGACCATAGAGACG	31
CAATGGACAAACGACGGGACA	31
TCATATGGTCGTCGGGAAAGC	31
ACGTTAGATCGAAGGGTATGG	31
AGGACTGAGGGCGCAGATGGT	31
GAGGTCGGAAACAGTTAGGCC	31
AGGAAATAGATGTGCGGGGGA	31
AACGAAGGCTGTGGAAACGTG	31
GAAGATCAATAATTGTTTGGC	31
AGGAAGCTGAACGCAATGCAG	31
TATTAGTGGGAGGGCGAAGAC	31
AATACGCGGCTTTCTATATGC	31
CAGATTTTTGTACGTGAGCGG	31
AGTTGTGCGGGCTTGAATAGG	31
AAAGTCTGGTGACGTTAGAAC	31
ATCCTAGTGAACGTAGACGCG	31
CAATGTATTGCTGAGGGATGC	31
CATGGTGTCTGGGCGTTGAAC	31
TAAAGATATAAGGACTGTGTT	31
TGAGTGGGATGTAGCAGCGGA	31
ATGGATAAAGATCACCCACGG	31
GTGAGGACTCTGGTGGAAGAG	31
CAACAAGGAGCTGGAGGGAAC	31
GATGGACAACAGCTTAAGGAC	31
CAATATAGATCGGGAAGCAGG	31
CAGTATGAGAAGCAACTTAGC	31
GAATTAGGGTTGGGCAGTAGA	31
ACGGACTAGGGGCTAAGAAGT	31
AGGGAGTGGTGATTGGATAGC	31
GAACCGGGGACGTAGGGCGGT	31
ACAGTTCGGACCGAGCAAAGC	31
GCTAGAGTGACTGAATTGACG	31
GTAAGTTGGACTGGGCGGCAC	31
CAAATGGGCTGTAGGATACGC	31
TAGTCGGGCAAGCATTTTGGT	31
CATGTTGTGGTGTGAAGTAGG	31
AGACGTTGGACTAGAACTGGC	31
GGAATGTGGAACTCGACTAGC	31
CAACAGTTTTCTTGCAGAAGG	31
GAAGACAGGTATTTACTCAAG	31
CAGGCATAGGGTTAGGGGACT	31
GAATAGGAGGGTGGGACTGGG	31
AATCGTCTGGTGTGACTTAGG	31
ATATGGGTCGTTGTGAAGTGG	31
TGATAGGACTGAACGCAGGGC	31
CAGGGTTTGGTCATGGTACCA	30
ATTGGATTGAATGAACAGGGC	30
AAGAGGATTGTAGGGCGATGC	30
ACGGACGTATTAGGATTCTGA	30
CATGTGGGCACGAGAATTTTA	30
GGTGTGTTGTGTTGTGACATC	30
GAACCATCTAGAGCTAAGTGC	30
AATGGGACTCTGGTAAGCGGG	30
AATCGGATTGTGGGCTAGGGC	30
CAGGGATATGCATTAGAGACT	30
GGGACTTAGAGCTCAACGCGG	30
CAATAGGACAACGGTGGGAGC	30
AGTGACAAAGGGGCTTTGGGC	30
TAGTACGCGGAATCTTCGAGC	30
CGTTAGTGGGGTGTAGAAGGC	30
AACGATCGTCGATATAGCGTG	30
AGGACTGTGCTCGGTGGCGAG	30
CAGAAATGACTGCGGAGCTGC	30
ATTGTTGGACGAAGTAGAAGC	30
AGGGATTGTAGTTTCATGGGC	30
TATATTCGGACCGTAAAGTGC	30
AAGGTATGGGCGTGATGGTAG	30
CGGGGGATTGTAGTTTAGGGT	30
GATTAAGGTGGACGGTATTCT	30
AGAGATGTTACGTACAAGCCA	30
CAGATGCATGGGAATAAAATA	30
AAATTCTGTCGTCGGGTAAGA	30
CAAGATGCGTTACGAGGTACT	30
GTATCTACAGTCGTCGGGGGC	30
ATGATGTTTTGGGGGTGTAGG	30
AAATTCGTACGGACTTCATGC	30
CTAGTTGGATCGGGGGGAGTT	30
CGGTGGGCAGAGGTTGGAACA	30
TATACTGGGTCTCTGGCGGGC	30
TCTTCGTGGGTGTTAATGGGG	30
GAGTTAGCTGACAGTGGGTCA	30
CCAGGACTGTTAGTGAAGGCG	30
GAGGACTGTTGTAACCGAGGC	30
CAACTGATGGGTCTGTCGGGC	30
AAATGGGTGTGGGTCTTGGGC	30
CATATATCAAGTGTTGGGCGG	30
TGTATTGCGGACTAGAGGAGC	30
CGAATAGTTCCAGGTAAAGCT	30
ATGAGGGAATAACGGGGACAA	30
AGCGGGGTGTAGATTTTTTGA	30
GAGGAGTAGAACGCCTGAAGC	30
ATAGGTGCGGGCTGTTGGAGC	30
TAGGGGGTTGTGGGTAGGGGC	30
TAGGTGTGAGTGTAGAAAGTC	30
TAGTCATGGATTGTTGGGAGG	30
ACACGGGACGTATGGAAGCGG	30
GGTATGAACTGTGTGAGGACG	30
CAGACTTTGAACAGCGATTGC	30
GATAATTGTGATCACAGCGGC	30
TGGGAGCGAGCAGCAGCGTCG	30
TTGAGCGGACTGAGGATTATG	30
GGTGTGAGGTCAGATGTTACG	30
GATGTTGGGCTGTAGGGGGGG	30
ATCGTAGGGCTCTTAGTTGGT	30
ATTTGTGGATGGGTTTGAAGC	30
GTGGAACTAAGAGTGGAGTGC	30
CAAGGGGCTGGGGTATCGACC	30
CGGTTCGGACACAAGCAGGTA	30
AATAAACATCTATCAAGACTC	30
ATCGGCGCTGTGGAGGAAGGG	30
GAAGAGGGCACGTGCTACGCT	30
ATTTGCGGGTTGTAGAGTAGC	30
ACGTGCGGGCGTTAGAGGGGG	30
TGTGAGGTTGGTGATTGGGAG	30
ACGAACTGGAGATTCTCTGAT	30
ACGTCCAGCTTCCATCGTCGG	30
CATCAAGGATCAGACGGTACC	30
GCACAACGTACGTACTGTGTG	30
GGAAGATCGGGACTGGGGGGC	30
CAGACGGGTCACATTAATTAA	30
AGGGCTGTGTTCTCGTGAGGC	30
CATGCGTCTAGGGTTGGGTAG	30
AAGGACAATGTGGGCTATGGC	30
ATAGAACACTAAACAGACGGC	30
ATGGGCTGGACTTTGTAGAGC	30
AAGTGACTGAAAGATGGGGAC	29
ATTACGGACTATTTCAAGGGC	29
ATCGTAAGGACAGATTGTAGA	29
AAGACGGGTGGTAGAACGGGC	29
CAGGGGGATCGCTAGCAGCGA	29
ATCGCAGGTGATCGTTGGGGC	29
CTAAGGACGTAGATCATCGGG	29
TACAAGGTCGCAGGCATGGGC	29
ATAGTCGGAGTAGCGCAGTAC	29
ATCAACAGTGATATTTGGATT	29
ATTGGATTGTAGGCACTGGAC	29
ATGGATTGCGGATTATGTAGT	29
GGTAGATAAATGAACAGGCGC	29
GGATACGTTTTGTTCGAGCGC	29
CAACGGACCAGGTGAAAGGGG	29
ATGGAACGCTTAGGTGGAGGC	29
CATAGGAGGAAATGTGAGTGC	29
CAATGTGGTTAGTTATGTCCC	29
AGAGACAGGATTCAAGGGGTT	29
ATCTACACGGACCGTAGCAGC	29
GGATTTCGTTCAAAGGACTAG	29
CAGGATCCTGCTTACGAGCGC	29
CAAGACACGGACGGTAGAAGA	29
TACGTTCGGGTTGGTTGTAGA	29
GAGTTGGGGTCGTGTGGGCAG	29
AAGGGCCGCGAACAATTAGGC	29
TAGGTTGGACAAGCGGGCAAG	29
AGGAGTTGTAGGAAAGGCGGA	29
ACAACTTGGGGTACTGTAGGG	29
TGTTGTCGCGTAGATTCTGGC	29
AAGGTCGCTGGGAACTGGAGC	29
TGATACAGTTGGGCTCGTGAA	29
ATAGGACTGATGTTGGAAGGC	29
CATCATGTCGTGGATCGAGGG	29
ATGAAACCGTAGAATAATTGA	29
AGGGGTGTAGCCTGAACAGCT	29
TATTGCGGCGAGTTTGGAGAC	29
ACATGAACTCGGGAACGGCGC	29
GAGGGGAGGTATCGATATCAA	29
ACGTTTGGATTGTAGAAGAAG	29
ACAGATAAGGACAGACTCTAC	29
CACTTGTAGACTCTGAGATGC	29
ATCGATTAGGACTCTGGCGTA	29
TAGGACATGTAGTTGTAGAGC	29
CATGTTGGGACGTCGGAAAAG	29
TAGAGAGTCGTGAATGTGGAC	29
GATAGGATCGTGGGCGGGTGC	29
AAACTCTGATGGTAAAGCGGC	29
CGAGGACTGTTGCTGGATGGT	29
TAAGGACATAGAATTAAGCAG	29
CGACTGTGGTACGATAGATGC	29
TAAACGGTGTACTCTGGATGC	29
TAGGGATTGGTGGGTAATGGC	29
GGGTTGGTCGTCGGGTAGCGC	29
ATTTTGACTGTCATCTGGACC	29
TAGAATTGGAACGTAAGCAGA	29
AAGGACTGTTGGGCAGAGCGT	29
ATGGACTGAGCAGGCTAATGC	29
ATAGTCGGCGAGCGTAAGGAG	29
CGGAATGTTTCTACGTGAGGC	29
CATAGGATTAAGGAGATGAGG	29
TGACAATGAGGAATGAACGTG	29
AATGGACGCGTCTAACAAGGC	29
CTGGACACCAACTAGGACGGT	29
CAGTAATGGGGATGTGTGGGG	29
GACTGAACATACAGGGCGAGC	29
CAACGGGCTGGGACGTGCCTC	29
TATATGGTCGGGGGATTAGGA	29
ATGGGACGTGAGTAGTGGGGC	29
ACAGACTGGGACTCTGAAGGC	29
CGTGGGCATAGTTGGAAGGCC	29
CGTGACGCTGTAGATTAAGAC	29
ATGGGACATGTAGCTAGGTGC	29
TAGACTGCGAGCGACACGACG	29
ATCAGAGCTCTGAGCGTAGGC	29
CACGGGTTTTATTTCAAGATT	29
CAGTCGGAACCGTGGGCAGGG	29
CAGATAGGAGTGATGGAAAGC	29
GGATTGAGAGGAGATCGGAAG	29
TGCTTGATGAGTGGACTGAGG	29
TAATGAGAACTACAGGATGAG	29
TAAGCTGTCGGGGGAGTAAGT	29
TGGAGATGCAAGTTGTCAGTC	29
ATAGACTGTAGGCATTTCGGT	29
CGAAGATTGCTGTTGAGGTGA	29
ATGTAGGACCGGGCAAAGAAC	29
TATCGGACGGTGTGTATTACA	29
GAGGGATTGGGGTCGTCGGCC	29
ATCGGTCTGTTATCTGTAGGC	29
GATTGTTGGACTAGGCGTAGC	29
GAACAGGTGTTACTAAAGGGC	29
GTAACTGGAACTCGAATATGC	29
TGGGTGTGGAAATGGATCGGC	29
TATACTGTAGATTCTCTGGAA	29
ACGGACGTATGGGAGAGGATC	29
AGGAGATTTAGTCATATTGGC	29
ACAAAGGGTCGGGACAGGAGG	29
AGAGTGGGGCCTGGGACTGGC	29
TGAGATGGGATTGTCGGGAAG	28
ATGTAGATGACGAACGACGGG	28
CATAAAGAAAGGCGCTATGAC	28
GAGGGTCTCGGACGTCATGGC	28
AATGGGGTAGAACAAGGAAGT	28
ATATGGGCACAGGCAGTACGT	28
TGGGATGTGAGCGTCTGGGCC	28
CACGAAATGTGAGGCCTCGGG	28
ATCTCGATGCGGGCTTTCAAG	28
CGAAATGCTATTACTGGAAGC	28
CAAAAAGATTTGAGGATGCAT	28
TAATATTCTTGTTGTCGGACC	28
GAACGCGTGAACGGGCAAGGC	28
GTGTTGACTGTGGTATGGTGC	28
TGTTAAAGATCGGAGGTGTAG	28
CGTAGATTGGACAAGTAGGAG	28
CATGACGAATCTATTAGGCGG	28
GAAAGTCGGCGGGCTAAAGGC	28
TACGTCGTGTCTGGGATAGGC	28
TAGATCGGGTGTGGGCTCAGC	28
TGTGGGACTTAAGGACGCGTA	28
CGAGATCGTACGGACACAAGA	28
TTGGGCTGGGACATAGACTGC	28
CATGATTCTGATACAAAGCCG	28
GAGGGTCGTAGGGGCTGAAGC	28
ATGGATAGTAGACGGACATGC	28
AGGACTTGTAGAGCATAGAGC	28
AGGACTAGAAGGGAACGGGGC	28
CTGAACGTTCAATCAAGGAGA	28
ATATGGGTATCAAAGAGGGGG	28
TATGTAAGGTCTGGTCGTGGA	28
AAGGACTGAGTTCAGGGAGGG	28
ACGGAAAGGTAGGATCAGCGC	28
ATGTGAATCGTGGGCTGGGGC	28
ATGACATTGGGGACTTTGAAC	28
ATCGGATGGGTTCTGAAGGCG	28
AGATTACGGACTCAGAGGAAA	28
ACGGCTGGCAATAGGAAGAGA	28
TAAGGAGCTATCGGACTGAAG	28
AACGTGACGGACTATGAGCAA	28
ACGGGACTGGGATCTGAATGT	28
ATTGGAACTCACGAGCAGGCC	28
ATAACGTTGGATGTGGGCAGA	28
ATGTCGGATTGTTTGTTAGAC	28
CATGAGTTGGATTACTTGGTA	28
ACTGGTCGGTAGGCATGAAGG	28
AAATGAGAGCTCTGAGCCGGG	28
CGGGGCAGTAGAATTGAATGA	28
GAGAGTTGGACTGGAGAAGTC	28
CACTCTTGCCGGTGGATCGTC	28
GAGCGGTTAGGAAAAAAGGCG	28
TCGAGACTGTGGGGAGCAAAG	28
ATAGGCCTAACGGAAGTGTGG	28
GATAAGGAGTCGGGAAGTAGC	28
AATCAAGCTGTGGAATCCTGG	28
TGGAGGATTGATCAGGACTGG	28
CATTTCGGAGTGGAGCTAAGA	28
ATGGTCGGTGAGTGATGAGGC	28
GAATCTGGACTGTGGCTTAGC	28
ACCGGAGTGTAGTTAAGTCGC	28
AGGGACTGAGACATTTAGAAC	28
TGTGGACTGGTACTCGAAGGC	28
CGATTTGGTAGTTTTATATCA	28
GGGATTGTAGTCAGGGTAGGT	28
GCAATGTGGTCGGATGTGGAG	28
GATGAGGGTAACGTATGGGGA	28
AGGAGTGTGAGCCTGGAACGC	28
CAATAGCCTGGGATCGGAGAC	28
TATACAGGACACAAAAGAAGA	28
TGAGGCACAGAGAACTCGAAC	28
AGTCGGGGATTGTGGAAGGCC	28
GAAAAGTCGGTGAGTTCAGGC	28
GAGAAGTCTGGTTGAGCAAGT	28
GGTGGACTGTTAGTGTATGGC	28
TAGACCTGGTACAAGCGAAGA	28
ATGATGTGATACAAGTGGAGC	28
AGGTGCCCGGTATAGATTCGC	28
GGTGCTTAGGTCTAGGGGTGG	28
GTGGGGTGTGGGCTTGAAGGC	28
CAAGGCGATTCCTTGAAGGGC	28
GAAGAAGGAGGTTTGTAAACA	28
TGGACAAGGGCTGTGCGGAAG	28
CATGGAATGGACTGAAGACAC	28
CAAACAGAGGGATTCAAGGAC	28
TTATGATCGTTGTGAGATTGC	28
AAGAAGTGGGACTGGGGTGGC	28
AGACATTAGTAGGGCTGGACT	28
TGTTTGGATTGTAGAGGGAAC	28
TACGTACGGACACCGTTGGGC	28
ATCGAAGGACTGAGGTAGACG	28
AGGATGTGGATGAGCTAAAGC	28
AATTTGTCGGTTGATTGCGGT	28
CAGATATAACCTTTAGGCTTT	28
GTAGGATGGATGTAGATAAGC	28
ATGACGGGCTAGGGAGGTTAA	28
CAACTAGTAGATTGCAAAGAC	28
AGGACTGTACAACGGAAGATG	28
GAAGGATTGTGGAGCAAAAAC	28
ATAAAAGGTTGCAAGTGGGGA	28
AGTTGGTCGTAGGCTGCAGGC	28
AGGTGGACGTCAGAAGCAGAG	28
GATGTCGGTAAGTAGTTAGGG	28
CGAACTCGGACGGGACGGCGC	28
CGTGGGCTGTTTGTAACCGGC	28
GGTAGAACGATGGGAGTATGC	28
TGCTGTACAGTGTGAAAGGGC	28
AGGACGTGTGGGCTGTGGACG	28
CGAAGTGGGACTGTTGGAGGG	27
GGAATAATTGTGCTATGCACA	27
ATGTGTGGGACTGAGATAAGC	27
CGAGAATTATTGTCATGGAGT	27
AGTTAAGGACTGAGTTGGCAT	27
CAGAAAAGACGTCTTTGTCGC	27
TAGAACGGGTAACAAGCAGTC	27
ATGTTATCGGGATTGTGGAGC	27
TGAACGGATTGTAGGCGGAGC	27
CGGCGTGGTTACTGTAGAGGG	27
GAAGGGGTTACCTATGAAGCG	27
AGGACGATGGGCGGATATGAA	27
TATGGCAAAGGGAACTGGGAC	27
ATCGGCAAGAGCTCAGGACGA	27
AGTGGCGTTGAGATGGACAAG	27
TATCGTTGGACGTCATGTGGC	27
TGTGTAGAAGTTGACTGTAGG	27
AGGATGGAGAGCTGAACAAGG	27
CGAGATATGGGGTACAGGGGT	27
ACGCGATCGTTGGGGGGAAAC	27
ATTAACGGACCCAAGGTAGAA	27
CAGAGATTGCAGTCCGTGGGC	27
AGGACACGTGTAGGAGGGCAC	27
ATATGGGACTAGGCGGCCACT	27
CATACGGGACTAAGCAACGGC	27
CGGACTATGAGAGGAAGATAC	27
TGTGGGATGGCATTAGGTGGC	27
ATGAACTCTGTTAGCGAAGAC	27
GTAAGGGATGGTCGGGCGGAG	27
GATGGTGGATTGAGGGTGTAG	27
AGTAAGTCTGCGGGCGTGGGC	27
CAAGAAGGAGAGATATATTAT	27
AAGTAGACTCCTTGGCAAAGC	27
CAGAAAGTTTGGTGGTGCCTT	27
GTAATTGATGTGTTGGGTAGG	27
CCAGAGGATTGATGCGACATG	27
ACATCCGGACCAACTCGACGC	27
ATAGGTAGACTCTTGCAGGGT	27
TACGGACTGCTATATACGGGC	27
TAACGCTGTAGCGAGCAAGGC	27
TAATGGGGTATGGAGTGGAGG	27
AGTGAAGATAACGGACTGAAG	27
ATTGGCATGTGATGTTGGGCG	27
CATGTGGGAAAGGATGGACAC	27
GACATGTTGATCGTAGAGTGG	27
GCAACTTGGCTGGAAGTAAAG	27
TAGGATGTAGGCTAGCGTGGC	27
ATAATCGTCGGGAACAGTCGC	27
TTAGTTTGTCAGGATGTGTGG	27
AGTAGTTAGTCGGGCGCAGAG	27
CACAGTGAAGCTCAGGACCGG	27
CAGACATCTTGTTAAGGGATG	27
ATGGGCGCGGACTGTGAGGAC	27
GAAGTGTAGAACCTAACCGGT	27
TATAAATGGACCGACTTACGC	27
TGGTCGGATGGGACATGGGGC	27
ACGCCCACGAGCTTCCGACGG	27
GCGGGCTGTGAGTGAGATGTC	27
CAGTCTCCGGGCGTGTAGGGC	27
CAGCATAGTGATCAGTTCGAG	27
CAAAGAATTCCACTATAAGGC	27
CAGATAGCTAACGTACGCAGC	27
CATGATGAGGAGGCGACAGTC	27
CAGTCGGTTCAGGGAAATGGC	27
ATTGGTAACGAGTGAGAGAGA	27
CGATTTACGGACCAGGTACTG	27
GTATTTGCTTACGGACGCTTC	27
TAGAACTCTATACTTTGCGGC	27
GGAACTGAACTGCACTGGTGG	27
CCACACGAACTTCTACACAGT	27
AGGGTACTGTAGCATTCAGGC	27
TAAAGATTGTCGGGGTCAAGC	27
TGACTGTGGGATTGTAGGGGC	27
ATTACACTGGAGAGCCGATGC	27
TATTATGGACAGGACGGTAGG	27
CAACAGGCATGACGAGGTATC	27
CGGGGATGTGCAAGTAATGGC	27
AATGGACAGAGAGCGGGCTGA	27
CATGCAGACGTAGTTTCCCAG	27
GATAGATCGTGGCGCGTTAGG	27
GCGACGTCGGATTCTAGGGGC	27
TGACGGGGGATGATGGTTGGT	27
CAACGTGTCGTGGGGCGAGGC	27
CATAATTAGGTCGGTAAGCAG	27
TACTGTAGGAACCGTGTAACC	27
CTACCCTATAAGATTCAGCGA	27
TTACGATTGGGATGTAGGACG	27
TGAACCAAGGGTTAAATAGGC	27
CAGGAAGATGATTGGAATAGA	27
TGGACATATACTAGAACAGGT	27
TAATTGACTGGATCTGGAAGC	27
ACATTGGATTGCGGGCAGGAT	27
TAGGGCTGAACGGAGATGCGC	27
ACGGACTTTACGCATCGGCGC	27
ATGTGTCGGACTTCAGGTGGC	27
CATGCGTGTATTCTGGTGTGG	27
ATATTGGTCGTGGGCAGTCGC	27
ATGGATCGTGGGTAAGGTTGC	27
AAAGGCGGATAATTTGGACAT	27
TAATAAGGTGTCGTGTCTGGG	27
TGGACTGAGGTAGCTAAGAGG	27
GAGACTACGGAGGCAAGCAGG	27
CTGGACTGCAGGGTGTGACGG	27
TAGGAATGTAGAGGAAGAAGC	27
CGTTCAATTTATCTGTCATGG	27
CAGGGATAGATTTGTGATCAG	27
TATGGGCTACAGGTGGAGGTG	27
CGAGAACGCTGTACTAAAGGC	27
ACATGACGTAGCAGAGGTGGG	27
TATGATCGTCAACAGAGGACT	27
TAGTGGGGATGAGAAAGTGGT	27
CATAAGAGTGTTGCCAGTAAC	27
GATGGGTCGGCGACGGAAGGC	27
GGTTGGTGGGCAAGCAAACGC	27
CGGACTGATTAGGCGGAAGAG	27
CGGATTGGTTTCACAAAGCCA	27
ATTGCGGGCAAGCTGTGGGCT	27
AACGGCTGAGGAGCATGAGGC	27
CATGCGGAACGGTGAAAACTG	27
TGTTATCGGACTGGTGTTAGC	27
AAAGTCGGACTAACGGAGAAG	27
TTAACTGAGACTCTGGGCGCA	27
GATGAAAACGGACGCAGGGGC	27
ACTCAAGAGATCAGTATTGTG	27
CGCAGTGCTGGCAGGGAAGCG	27
GATAACACGCGCGATGAGGCC	27
ACAGGAACTATGGACAGAGGC	27
GAGTATTCTCGATCGCGGGTA	26
TAGTCGACGTAGATGGAGCGC	26
CAGAAAAGAGGAGTGATTTAC	26
CATAAATGCGAGATGGGGACT	26
TAGAGATCGTCGTTAACTGTC	26
ATGTGGACTGGAGCTGATGGC	26
GAATGGTCGTGGGCGCTGGGT	26
ATATGGACTGTAGATAATTGG	26
AGGAGGAAGCAGTATACTGTT	26
AACAGCGAGAAGTAGGTGATG	26
TATACTGAATAACGGAAGGCA	26
ATGTCGGGCTTTGGGAACAGC	26
GTTCTAACAAGAGGAGTGGGC	26
AAGGACTGCGGGCGGGAAAGC	26
CAAGTAGTGGGATTTGCGGGG	26
CATTTGAGGACTGAGAGCGAC	26
ATACTTCGGACTACAGAGCAG	26
CAAGATGGCGCGATTGATTGA	26
GCTGGAGGTAGACCTGGACGG	26
GACACGCAGTGAGTAAGAGGC	26
GATATGGACTGTGGAAAGCGG	26
ATGTATCGCGGGCACAAGGCT	26
GAATGTCAGACTTGAGCAGGT	26
TAGGACTGTTTTGAATACACA	26
CAGTTTACTGTTGGAGTCTGG	26
TGTAGGGTTGAACATAGTGGT	26
CATAACGAATCTCCCGTGGTG	26
GATAGTATTATGCATTCAAGG	26
AATCGGGCTGGGGAGGAGAAG	26
TAATTGATTCTCGGCCGTAGC	26
AGTTGGGATCTGTGGTAGGCA	26
CATGCGAAAGGAAGGTTATGG	26
TCAATGGGACGTAGGCGGAGG	26
CGAATTTATCTAGTATGGGAA	26
GGGATTTGTGGAATGGGAAGC	26
GTGGGGGTCTGAACAGTTAGT	26
GGTAGTGCTCCTGAACAGGGC	26
AATGGTCGTGGGTTATTAGGC	26
CAAGTTTCATGTTACAGGGCC	26
CATGGACAGTAGTAAAGCAGA	26
AGGACGGGGATTTTCGCAACA	26
ATAGTCGGAGGAGCGGTGCGG	26
AATGGATTGTGGAGTTTTGGT	26
TAGGGCGAGGAGGACGGTTGG	26
GTGAGATTGGACCTAGGAGGA	26
GATGCATGCGATATTTACAGA	26
TCATGACTGTAGTGCCAAGGC	26
GTAAGGGTTGTAGATGAACGT	26
TGAACCAGGCGGAAAGCAGGA	26
CATTGGGGGAGATCGTGTTTG	26
GATGTAGGACGATGTAGACTC	26
TATGTGAGGAAGAGTCGGGTG	26
AGTTAGGATCGTGGGAAGTTC	26
CGGATGGAGAAACAGAGAGAC	26
ACTATAGTCGGCTCCTTTGGC	26
CGTGACAGTGGAACAGTGAGC	26
AGAAAGTCATGGTCTGTAGGC	26
AAATAATGTAGGACTGAAGAA	26
CGTGGTTCTGAGTTGGCGTAG	26
CAAGGCCGAGAGGGGGAAGGT	26
ATTGTCGGTACGCACGGAGGA	26
ATGCTAGACTGTGGGGTGACG	26
AACGGACTGGACCAGAGAGGC	26
TGGGTTGGTAGGCTGTAGGCG	26
AGGGGGCATCGTGGGTAGGAT	26
CAATGATTAATATAGCGGAGT	26
GGGAATCTTCGGCACGTAGAA	26
TAAGGTCGGATGGTAAGGGGC	26
GAAATATATACGTGTGAAGGC	26
GGTAGATAATGTGGGCCAGAT	26
GAGAACATGTGACCAGGAGGG	26
TATAGGTACGGACTGCTGGGG	26
ATGGGATCGTGAGTTGGAGGC	26
TGGGACGAGGCAAGATTGAAC	26
ATGGGGTTCGGACTAGAGGGT	26
GGAGACGTTGTGTAAAGGAGT	26
TAGGAGATGATGAACAGCAGA	26
AATCCCTGATTCTCGGACTGG	26
CACAGAAGGTTCTCGGATAAG	26
ATTGGGATAGTGGGATTATGC	26
CAAGAGAAGAGGTTCAAGAAT	26
CAAAACAATAGGACTCATGGC	26
TGTGGACCTGATGCAGACTGT	26
AACGACTGTGTGCGCTGGACC	26
CATTGAATCGGTGGACATAGA	26
AAATGGTCGAGGTGTAGGTGG	26
AGACGGACAGTGACTTAGATG	26
CGTGAGTCTGTAGAATTGTAA	26
TGAACGGGTCGGGTATAGGAC	26
TAGGAACGGACTATCACAGGC	26
CGGGTGTGGGCTGGTAGAACA	26
AAACTGAGAACAGGAACAGAA	26
ATTAGGCGGGTTCGAATGCGA	26
GGGAGGTATAGGACTGTAGAG	26
TCCGGATATAGAGCAATGAAC	26
ATGGTGGCAGCTAGATACAAG	26
CAGACGAGGCCTGGATAGGGC	26
ACGATGGGGGAGGACTGTAAG	26
CATAAGGGAGGCAGACACAGT	26
ATGGGAATGTGGGCTCACGGT	26
CACCGTAGATAGTGGAACAGC	26
CAAATGTAGCATAAGAGGGTA	26
AGACGGACTGTAAGACTACTA	26
AATCAAAGGTCGTATGGTAGC	26
GATTCGTGGGATGAGAGCTGC	26
TTTTTCGGGGAGTGTTTAGAT	26
AAGTTGGATGTGGGCAAAAGC	26
ACTGGGTGTGGGTGATAGACC	26
CAGCTGGTGAACTGGGACGGA	26
CGGTTGGGGAACGGTCTTAGC	26
GAGCACCCTCGAATGACTGTG	26
TTTCGGACACTGCAGTTGAGC	26
GAATGGACTGTAGTGAATCGC	26
TAAGTGACTGGGAACGTAAGC	26
TGGGATTATGTGGGCTGGATC	26
TAAGGACGTGGGTATAGTGGC	26
AACTGTAGGGCGATGCGTGGC	26
AAAAAGTCCGTCGAAGATCGG	26
CGGTGTGAGAGAGCAGAAATC	26
ACATTTAGTTGATAGTCGGGC	26
AGGGTATCGTTGGCAAGCAGT	26
CATAACTCGAACTCAAACTGC	26
CGAAGTGGGTTGAAGGTAGGT	26
CGAGTTAATTAGAAATGGGTC	26
GATTTGGAACGTGCGGATGGC	26
TCAGGACGTAGGGGCAGGAGA	26
GATTTCGTGGGACGTAACTTC	26
TAAGGGCATGGGGGGGAGAAG	26
CAAAGGGGCATCAGTGAAGGG	26
TGGGACGTGTAGGAAGGCATA	26
TCGGAGGGTAGACTTAGGGGC	26
GAATGGACTGGAGGGCAAGCG	26
CAGACGGGAACAAGGGTAATG	26
GAATGGGTCGTGTGGGTAAGG	26
CAGGAAGATCATTGGGGGACT	26
AGACTCCTATTTCGACAAGGC	26
AGGACCAAGCATAGAGAAGAC	26
CATGTGGGTGAACTGGAGGAC	26
AGGACTGACAGGAATAAGAAT	26
CGTGGGCTGTGGGTGATACGC	26
CAGGCTATGTTTTGGACGGGT	26
ATGGACGTGGGCTGTGAGGAC	26
ATGGAGAAGTGGACTCGGAAC	26
CAGATAGAGTACTTATGGTGC	26
TTGGAACGATGAAAGTATGGT	26
ACGTGGACTGGGAGGCATCAG	26
AGGACTAAGTGGTGGGATGGC	26
CAGGGGTCTCTATAAACAGTC	26
CAATTCTGGACTGTTTAAAGA	26
ACATGGTCGTCGCGTTGTGGT	26
CGGGCTGGCAGGTGGGTTAGG	26
AAGGGCTGTGAGCGTGGGAGG	26
GAATCGGATTGTGGGACAAAC	26
TAGACGTGGGGCTCTATGGGC	26
AAGAGGGTTGTAGTGATGAGC	26
CAGCTCTGTCGGTGTTCGGGC	26
CAGTGGGAGGATCGGAGGACT	26
TAGGACACATGCGCAGGGAGG	26
GGGGACTGTAATGAGCGAGGC	26
GATGTACGGGCTGAGAAAGGT	26
GTAAAGATAGCCGGGCGGAGG	26
CAGATTAGTGATGAGGAAGGG	26
ACTAGACTGTGGCTAACAGGC	26
CGAGAAGGACAACGAGTCAGG	26
GAGTTAGGTCATTGAGGTGCC	26
TACAAGTCGGTGAACAACGGG	25
ATGAACGTGGTCTTAGGCTGT	25
CCGGGGAACGTAGGACACAGT	25
CTAAAGGACTGTGGGGATAGC	25
AGTGGTGCGGGCTGTCAGGGC	25
GATGTAGAACTCCTGATGGCC	25
GAGAACGTTCGGAGGTAGAAA	25
AGGAATGTAGAGGGAGTCAGC	25
GATGAGGGATAACTGCGATAT	25
TAATACTGTAGGCTGGGAGCG	25
AGAACTCGAACTAGCGACAGC	25
CAACTGGATCGCGATTGCCTA	25
CAAGGGACTCGGGGACGCAGT	25
GTAACTTGGACTGTGGACACC	25
ACAGTCGGGACGTAGGTGGGC	25
ATTCGCGGCAATATAAGGACT	25
CAGACGTTGTTTGTTAGGCGC	25
AGGGGATAGTAGCAAGCTAGC	25
AATGTGGGATGTCAGGGCAGA	25
CACGTCGACACGGGTAGGGCC	25
CATTAGTGGACGGGCGGCGCT	25
GGGAAGGCAATTTGTTGGAAT	25
TGTAGAACAATTGGATGGCAT	25
ATGGACTGTAAAAACAACGGC	25
CAGTCTCCGAGGCTGGATTGC	25
ACCTGGGGACTGTAGATGTGC	25
TTGAGGGAACGCTGAACAAGC	25
TGGACCTGGCTGAACAACGAC	25
CAAGCGGATAGATATATGTTT	25
AGGATACATTCACGAAGAAAC	25
ATGTGGGACAACAGAGTAAGG	25
ATCAAAGGGGTTGGGCTGGGG	25
ATTTGGACGTAGGAGCAGTGC	25
TACGGAGTAGGATATGGTTAG	25
CAGAATTGCGAGGTAAAGTAT	25
AAAGGTCGTCGTATAACAGGC	25
ATGGAGGATGTAGGTAGGGGC	25
CAAAGAGACCTTACGAACGAG	25
AGTGTTGGTCGTGTGGGGGAG	25
CACTATCGTTATATTGAGTCG	25
GAATGAGATCGCGCGGACGAA	25
AAAGGGTCGTAGGCTGATTGC	25
GGAACTTGATCGGGCTTAGGC	25
CAAGAAGTCACGGTACGGTTC	25
ACAGAGGGCAGCGAACAGTGA	25
CATCTATCATCGCGATGGCAC	25
TAGTCGGGCTACAGGAATAAC	25
GATGTGGGTAAGGGAGGCGGA	25
CAACTATGATACATAACAAAC	25
CAGAATGATGTCCGGGAATCC	25
AATACGGATGGCAGTTTCTTG	25
TAGGCGGACTTTTTCAGAAGC	25
TAGGAATGGGACTCACAACGC	25
AGTAAGGCCCGGGATTGACGA	25
TCTAACCAGTGGTGTTGGGAG	25
CGAGTATGTAGACGTCCGCCC	25
GAACGTAAAATGGGAGGCGAT	25
ATACTCGGACGCAGGCAGGAC	25
TAGGACTTAGGGCATCAGAAG	25
GATAGACACTGTAGGGATTGC	25
AATACGGGCTTGTGGAAAATT	25
AATGTTCGGTGCTGTAGTGAG	25
CCATCAGTGGATAGGTGAGGC	25
AACTTGTGAGATCGGATTTAG	25
GTGTCTTATTTTGTTGGAGCG	25
AAGTTGTCGGTGGGTAGAAGC	25
CAGAGTCAGTGCCATTGGTTG	25
TAATCGGATTGTGGTTTAGGC	25
ACTAAGGCGGGCTGGAGTACT	25
AAACAGGACTGGAGGGACAGA	25
CCAACGGAGATGTTCGAAATA	25
CAAAACGAGAATACCATTGGG	25
CATCGTGTCGGGTAGAAAAGT	25
AAGTTGTGGGACTGTACCGGC	25
ATGGGGATGTTGGGGACTGGA	25
ATGTCGGCGACAAACTAGCGG	25
ATTAGCGGACGCAAGTTGGAC	25
CAGAACTCTCTCTGATGGCAC	25
ACGGACAATCAAAGCAGGACT	25
CAAGGACCTGGGCAGACGTGC	25
ATGAGTGGAGAGATGTGTTGC	25
TGGGGGGAACACAGGAGGATC	25
TAGTAGGGTGTTATGTGGGGC	25
GAACACGAACCAAAAGGCTGC	25
GAGAGTGTAATGGTCGCGGGC	25
CGGACACTGAACAGCAATGGC	25
ATTGATGTTGGATGTAGACGC	25
ATTAGGATTGTGGGGAGGGGG	25
CGAGGAACTCCGAGGATTGGG	25
TTGGTACTGTAGGCATTGGGC	25
ATTGACATGCCGGACTGCTGA	25
TGGGCTGGTCTGAAAGGACGC	25
ATCAGCGGAGACCATAGGAAT	25
GAGGGATGGGATTGACGACGG	25
AAGATTGAGGGGAACTGTGGG	25
GACGGGTCGGTCTGTGGGGGC	25
CAGTCGGGACGGAGAATGACC	25
TGGGACTGGTCAGGAGCGGTG	25
AGTATGTGAGGGCTCGATGGT	25
AAGGACGGGAGTGAATGAAGA	25
CAGGAATTAGATGGTGTCGGC	25
ATGGGGTCGGTGTAGAAGAGC	25
CGTGGTCCATCTGAACAAACG	25
TAGTCGGCGCAGGGAGGCATA	25
AGGACTAGGAACAAGGTAGGC	25
ACATACATCACGGAGAGTAGA	25
TCACAGGTCGCGGTTGGAAGG	25
CGGTAATGGATTGTAGAGCAC	25
TTATACGGCGGAGCGAAGGTC	25
CAGGTAGATTGCGTTGCGGGC	25
CAGTACGGGGGCTAAGGAAGA	25
CGAGATTGGATTTGTATAGCT	25
GAAGGAACTGAAGTTAGTGGG	25
ATGTGTTGGTGTCGGAGTGGG	25
GGTAGATCGTCGCAAAGTGGA	25
CGGGGTGTGGGACGTAATGAC	25
CATGTAGACGAATGAGGCGCA	25
AAGAGAGTTCGATGCTGTAGG	25
CGTTAGATCGTGGGTAGGGCT	25
ATGGGTCGCGGGCGCAGAGGC	25
ACGTAGAACTCAAGACCAGGT	25
GCATGGACTGTGAATAGAGGC	25
CAACAAGCTCGGGAAGGACAG	25
TATGTAACTCATGGACACGGC	25
CAGGGAACGTATCAAATTACG	25
TGGATGGATTGTAGGCGAAGC	25
CGTCAAGGCCAATGCAAAGTT	25
ATGATGAGACTCCGGGACGCC	25
GGAAGACATGTAGATCGGTAG	25
GATTCGTATGTGGGCTGGGGA	25
AGTATGGAATGATCGTCGAGC	25
GTAGCGGGCGTTTAGGGGGAA	25
GAAGAAGGTGCCAGCTATAGG	25
GAGAGTGTTATTAGCGGAAGG	25
TCATTAGTCGTAGGTTGTAGG	25
CATTCGAACTGTTAGAGACAC	25
AGGGCTTGAACATGTGTACGC	25
AAATTTGAATGCGGCGAGGAA	25
ATGCGGAATGTGTAGGACAAC	25
GATAAAGGTAGCGGGCTGTGG	25
ATATCGGACTCATCAGAAAAC	25
AGTGGACTGTAGGCAGGGGGG	25
TCGGGAAGTAGTGCTGGGGGC	25
CTTTCGTGGGTAAGTAGGGCG	25
CAACGTAGAGGTCATCAAGGG	25
GAGGTTGGTCAGTGGGACGTA	25
GAGGGCTGTGGGTAGGAGGGC	25
AATGGAGTGTGAGCATTGGTC	25
CAAGGGCCTTTAAGAACGGCA	25
AGAAACTTGGACCTGGCAGGG	25
CAGAACGGCCTCTTCTAAGTA	25
CTCAGAAAGAAGTGCATTGGT	25
CGGACGTTAGAATGCTTGCGG	25
ACGTGGGGATGTAGGTTAAGG	25
AGACTGTCAGAACTGGAGGCC	25
AGTAGGTCGTCGGTGCGGAGG	25
CTTTAGGGGATCGTAAACTGG	24
AGTAGCATCGTAGGGACTGGG	24
AATTTTGATCTAGGGCGTGTA	24
AGTTATGGTCTTGGGCTTGGC	24
TAAGGCGTCGTCTGGACTGGT	24
CATACGGAAAGGGACTTAGCG	24
CATCGTACGGACGTCATAGGC	24
ATGGTGATGTGGTTTAGGTAG	24
GATGAAGGCTGAACAGGAGCG	24
CACTCGGACTGTGTGTAAGGC	24
CGGGGACTGTGGTGTCAGAGC	24
GATGATGTCTGGACTAGGAAG	24
AGAGTTAGGAGTGTAGAAGCT	24
CAGGGATACCATACTTAGGGG	24
TAGTAGAGCAGGCGAATGTCG	24
AGGTCGCTGAACGTCGGAGGC	24
TGACGTAGGATTGAACTGGGC	24
ATTAGTTTGTGGGCCAGTGGG	24
AGTTTGGGTAGCGGGCTGATA	24
GGAGTGAGTTGTCGGACAATG	24
GAGGATCTGTCGGATAGAGGT	24
CAGGAGTTGTTTATGACCGGC	24
TGTTGAATCTGATAAAAGGGC	24
GAAGAAATCTTACGCGGGGTG	24
CAAGAAGTTGGATAGCATCGG	24
ATAGTCGGAGTCTGAACGCGC	24
CAGATGTAGCGTCGTAGGGGC	24
TAGTGGGAAGGTAGCAGGGGA	24
CGAGAAGGAACATGGATATGC	24
ATGGACTAGACAATCACTGGC	24
TCAAGTACAATAGCCTAGCCT	24
GATATAATTATTGGTCGAGGA	24
CAAGTATAGTATGTGTTGGGC	24
GAAACGCGCGGACGTCAAGGC	24
GTACTTGTGAAGGGTTGCAGG	24
AACGGGTATGTAGGGCTAGCT	24
TTTGAGGACTGTAGCGGCGCG	24
CAACGTATTATCGGATAGTTG	24
TTGGATTGTAGTGCATAAGCG	24
ATAACGTAAGGCAGTAGGACA	24
ATTAGAAATCGGATTGTAAGA	24
TAGAGCGGGCGGGTTAATGCA	24
AATGGTGTCGGAGTGTAAAGG	24
CATATCTGTACAGATCGGAAG	24
GTTTGTAGGAGGTAAGCGAGC	24
AGGATTGTGAGTATAGGATGC	24
CAGGGGGATTGGAGATTTTTA	24
AAGGACTGATTAGAGGCAAGC	24
ATGGCGTATGGTTGAGATGGT	24
TGTAACGTAGGTACATTGTGC	24
GCTTAGGACGTGGTCGACAGC	24
CACAGAGTTGAGGATTAAGAG	24
CAACAGAATCAGGGGCCCAGT	24
AAGGGGTGGACTGTGAACTGC	24
TAGTTAGGACTGGTACTGGGC	24
GGGACAGGGCGTTGATAACTT	24
AATGGGCTAGTAGATATGTGC	24
CATAGAAGTGCAAGGGGGGAA	24
GGAAAAAGGACGTGGAAAGGT	24
CATGGGGGATACTTTTATCGT	24
ATTAAGTTGGTCGCAGGTAGG	24
ACCCCGTTGGTAGTGACTTGC	24
AGTAGGACTTGAAGCACAGCT	24
GAAAGGGATCTCGGGGCGGAT	24
CCAGAAGATCTTTGAGCATCA	24
AGGATGTAGTTCAGTTGTGGC	24
GTGTGAGCGGTCTTTATGTGG	24
ATATGGACTGTGCGACGGAAC	24
CAGAGGGGGGTTTTGGTTGAG	24
ATGGTCGCGGGGTATTGAGGC	24
CATGTAGATCATTTAAGGGGC	24
CGGACAGATATCATGGAGACC	24
CTGGACCGTGTGGAACACGGC	24
AGTTGGTCGTCGAAGGTGGAG	24
TGCATTGGACTGTATGTGGGC	24
AGTCGGGGATGTAGGGAAGAC	24
GGTATGAGGGTTTAAAGTGGA	24
CAGATCAAGACAGAAAGCCCA	24
TGGATGTAGGTTGTCAGCGGC	24
AGAACTGAACCTCGGGAACGG	24
CGAAACCGAGGTTATCTAATA	24
CAGAAGGAACTTAGTGAAGAG	24
AGATATCTGTTTCGCAATCTG	24
ATTGGTCGGATTGCAGGGGGC	24
CATGTAGAATATCTGAGGGAT	24
GAGGACTGAACCGAGCAGGGT	24
GAGTGGAACTCGGGACGACGG	24
CAACAGGGCAGATTTCATACT	24
CATGGTTAATAACAAGACTGC	24
TAGGACTTTTAATGACACGGA	24
TGGGACTATGTAGGGCGGGAC	24
CGGAGAGAGAACTGTTGTAGG	24
CATAGTAGAAGTATTCCCGCA	24
TGTTGTATGAACGTTCTGAGC	24
TAGTTGTCGGTGCGTAGAGGC	24
CAAGTATTATCAGCGGAGGTG	24
CGGAATGAGAGAACGAAGGGT	24
ATCTGGGTGAGCGTTGGGGAG	24
CGGGTTATAGAGATCGGGATC	24
CATGTTATTCGCAGTAAGGAG	24
GGGTGGACGTGGAACAAGGGC	24
TGTTAGTCGGGCATACATAGA	24
CGATGAACTGTGGAACTAGCG	24
CATGGGAGCAGGGTATAAAGG	24
ATGTGGACTGACAAAGAAGGC	24
CATGTGGGTAACTTCGAAGGG	24
AAAGTAGGCGGGCTAGATCAT	24
CACGGGTTGTAGGTATGGACG	24
TACGGAGTGTAGCTAGACATA	24
ATCACGGACTAAGTAGGAGGC	24
CGAGTGTTATAGTGAAGGAGC	24
CAAGGAATTTAGACAGGTAGG	24
CGAATTGGGAGATGGATACCT	24
ATTGATTGTCCGGACTCCGGG	24
CATACAGAGCGGTGTAAGACT	24
CAAAGTCGGACCATGGAGGGC	24
AAAAATAAGTCGGGGTGGAGC	24
CAGACGGGCCGGGAAAAACGA	24
ATGTAGATGGACTGTGATGGC	24
GACATCTGTAGGCTCTGGAGG	24
ATGGCTGGATCTAGGACTATC	24
ACGTGTCGGGTGGGTAGTGGC	24
CGCCGTTGACAGCCTGTGCGC	24
GTGGTCGGGAGATGTAGGGGT	24
TTTTGGTTGGATGTAGCAAGC	24
AGAGTTGGACTATAAAGGTTA	24
TGACTATACTCTGACGCTCGC	24
CACGCAGGTGGATGAAGGAGT	24
GACAGGACTGTGGAGAATCGC	24
AATTAGAAATCTGAACGGACC	24
GTGTTGGATCTGTTAGACGTG	24
CGTAGGGGTCTGAATAAGGGT	24
ACGAGGGCAGCGCAGCGCGGT	24
GATGAGGGTGATATTGCAAGT	24
GAGCGTGACTGTAGCAGGGGA	24
CGGACGTAGATTTGGCGAGGG	24
AGCGGACGAGGTAGAGGGGAC	24
GGGGACCGATCGTTGGAGAGC	24
CCTCGTTGGATACGTAACAGC	24
TGGACTGATAACTGGGGTGGC	24
CAATGGAGGCCTATCTGACGC	24
AAGACTCGTGACAGCAGAAGC	24
CGTCGAATATTCGTTAGAATG	24
CAGTACTCACCGGCCGACGAC	24
ACAAGGTCAGGGTCAAGTCAG	24
CCAGAAAGACAGTGGAATGGT	24
CAGTACAGTTGGCGTCAGTCC	24
TGTTCGTCTGGAGTGTGTGGC	24
CAATAAGACGGTTATCCCAGA	24
CAGAAATGGCTTGGGAGACGA	24
AATTGGAGTGTGGGTCGACGG	24
ACCGGGGTAGACTCTTCAAGC	24
ATGAGTCGGGACTCGGGGAGC	24
TGCGGGATTAAGTAAGGACAG	24
TAGGTAGACTGTAGGAGGCGA	24
CGGGAATATGGATGAGTGTGG	24
GAAGTCAGAGTGTCAAGGGTA	24
TCTTAGATTAATTACCAAGTG	24
ATGTGGTGGGCTATAAGAAGA	24
TGTACGGAGGTAGGGGTCTGG	24
GTGGTTCGGTGTTGTAGTGGC	24
CAGAAGCGAGGAGTGCAATCA	24
AGGACTTAGGAGCTGCAAGGT	24
CGAAGATGTACCCCTTGTATG	24
GAAATGTCGTGGGTGTTGGGC	24
TGGAGGTTTGTAGGCATTGGC	24
GGAGGATGATCGAGGACTGGC	24
CAATGGCGAGATTGGTGCTCT	24
TGATTCTGTCGGGCAAAGATT	24
GCAACTAATGATCGTCCCAGC	24
AAGGATGTAGGCACTGAGCGC	24
TTTAGGGTCGGACATGTGGGG	24
CACGGACATCTGAATATGGAG	24
AAGTTCGGACTGATGTATAAG	24
TATCATATGCCGGACTTAGGT	24
ATGGATTGTGGTAGCAGAGGA	24
GGGAAGGTCAATAATATGTCC	24
TATGTCGTGAGGTGAGAGTGC	24
GAGTGGGGCTGAACAGTTGGC	24
TGTTACAACAGATTGCTGGGT	24
AAGACGGACTTTCAGCGCGGC	24
CAATGTTTTGTGTCGGGAGGC	24
ATAGCGCAATGGCGAGCGACG	24
CAGGGTCTCCTTATTAATGGC	24
CTAGGATTGTGGAACATTGGC	23
CAAGGGGCGGGAGTTTGGACA	23
AGCAACGGGTGTAGAACAGTC	23
CAAACAGAGATAACGAGTCGC	23
GGTAGGGTCTGGATGAGCAGA	23
TAAAACGATCGTCGCTGGCGC	23
AAAAGGGCGCGAGCAGGGGGT	23
TATTGACGTTGGGCTGCAGAT	23
CCGAAGAATATGTTTCCACAT	23
AGGGATGGCCCGTCGAGGCCA	23
CGGATGCCAGTGTAAAGAAGC	23
CAAGAGGACGGGATTTCGGGC	23
AGGGGGATCTGAACAGGTGGA	23
ACGCTGGTAAAGGAAGGGGTG	23
ATGGACGGAGATGTTTAAGGC	23
CATGAAGACAGGATTTACGAA	23
TGACTTATGACGCGGGGGAAC	23
CGTACAGGATCGGGAAGCAGA	23
AAGGATCGTCGACCACTTGGC	23
TTGTTGGGACGGGGCAGAGAG	23
CCAGGATCATAGATAAAATAG	23
AGGAGTGTGGGCTGGGAAAGC	23
TATATGGTCGTGGGCGAAGGC	23
CTAATTCGGTCGGGGAGGTGG	23
ATGAGTGCATGGTCTAGGAGC	23
AAGCAGTCGGACTTGAGAGGC	23
TCAAGTCGGGTCTGGGTTTTC	23
GGGACTGTGGGACAAGACTCA	23
GCAGATGGGTCGTCGCTGGGG	23
TGAACGTCAGGGATTACAGGT	23
AGGACTGTGATTACAGGAGGC	23
GAAATTTAAATTAACACAGGC	23
CAGTCGGACCCAGCAGAGCCC	23
ATCAGGCGCGTGGATTGTAGT	23
CAGTAGAACTTCAATATGGGC	23
CAGATTGATGTTCAGGAATCA	23
TGAGTGTCGTGGGCTACGGGC	23
CACACGAGGGATGGTAATATT	23
CGAGTGGAGTCATAGCACGGT	23
AATAAGAGAACTCTGGGCAGG	23
GTTTAGCGATTCTGGATCAGG	23
ACATAGTTGGACTGTACGGTG	23
TAGTGTAGTCTAGGATTGTGG	23
AAAGTCGGACCGGATAGAGGC	23
TACCTTGGGGAAGCCCGGTAG	23
CATCAGGGCCTTGGGATATAC	23
TCGAACGGACTGTGGGTAGCG	23
AAGGGATCGTGGGGCGTGGGC	23
TCCAATTTCGAACGTACAGGC	23
CATGAAGATCTAGTGGAGTTG	23
AAAGTCGGATGGTCAGGGGGG	23
CCAGAAGATTCTTACAGTATG	23
GTGGTTGGGCTTGTTGAACGG	23
TCGATGTAGCGGGGCAAGCAG	23
CACCTGAACAGCATTTGGAGC	23
CAGACTCTAAGTGGAAAGGGC	23
AGGGTGTGGACGATTGATGAC	23
GGTATGATCGTGGGTGGGAGC	23
GAGTCATGCCTCTAGGCCATA	23
AGGAGTGTAGCGAATGAAATT	23
CCAGAATGAGCAGTAAGTCAT	23
GAGTTTGGGCTGAGTAGAAAC	23
GGAACGTAGTAACAGATGAGG	23
AGGGCGCTGGAACTCAAGTCG	23
TTCAAGGACTGTGACAAGGGG	23
CAGAATGATACTCGGAAGGTC	23
CGTGGCGTGGAACTATTAGGC	23
CAGGACTGGAGGGCGGGGGGT	23
CAGGCTCGTGAGAACAGGTGT	23
GATAGTCGGATTAAAGAAAGC	23
AGTAGGATCTAAGGAGGACGC	23
ATGACTCTGGACACGGGAAGC	23
AAAAGAGATCGGGCTGAATGA	23
CAAGAAGTAGTGAGGTTGGGC	23
CCAAAGGCCGTAGACATGATG	23
ACAGGTGATCGAGGGTGTGGT	23
CAAGAGACAGCGCATCGAACA	23
TGATCGGTGGGTAGAACTAGC	23
AAAAGGGTGTAGGCTGACTGC	23
CCGCTGTGTAGGGTGATAAGG	23
TGGACGTAGACAGCGAGCGCA	23
CCAAAGGGAGAGAGAGAAGCA	23
AAGATAGGACTCTGTGACGGA	23
ATGGGAACCAACGGTTTAGGC	23
GATGTCGGTATGTTAAAGTAG	23
ATGGACTGCGGGTTGGGGGGC	23
ATAGATTACTCTGGACGGGGC	23
TAGTGGGTGAGCTGTAGGAGC	23
TATCGAACGGACTGAGGAGCC	23
AAAGGGTCGTGGGCAAGTCGG	23
CCAGATGAGATGTTGAGACCA	23
CGGACTGGGGAGCTCATTGCT	23
TCATGTTGGATGTCAGAGAGG	23
GAAAATGTTTGTCGGGCTGGC	23
AAATAGGTCGGGTTGTATTGC	23
ACGGACAGTTAGAAGCAGATG	23
CGGCAGTGATCTAGCATCTTG	23
TAAGGGGTGTAGGCAATGAAC	23
TTTTGAAATCGCGCTGTAGGG	23
TGTGGGATGTGGGACAGTTGC	23
AGTGAGGAGTAGAACGAATGA	23
GATGTCATCTTCAACGCATTG	23
GAACATCGTGGGGCTGAGGCG	23
CAGGGGTCGGACGTGGAAAGC	23
TATTGGACTGCGAGCGTGAGC	23
CATTGAGATCTTTGGCGTTGA	23
GTGTATGTCGGGGAATTAGGA	23
GGAATACTGAACGTGGCGAAG	23
GGACTAAGACAAGCGTTAGGC	23
GAGAATTTAAAAGCAACTAAA	23
AGAAGTACTCTAGTCGGCGGC	23
TAATTATGTGCGGGCCTAGGG	23
AAGGACTTTGCGAGCAGCAGC	23
GAGGGTAGAATTGGAACATGC	23
CATAACTATCGGACGAAGTGG	23
TCAAGTCGACTGGTCAAACGC	23
TTAATTGCGGGATGTAGGAGA	23
CAGAAGCATTAGACTAAAGAG	23
AGTAGATAGGACAGCACACGA	23
AGATGGACTGGGAGGAGCGCT	23
GACATGGATGACTGTACCGGC	23
AGTGTGGTTTGTGGGATTGGC	23
AGTGGATCGCCGACTGAAGGG	23
CGACGGACTAGTGAAGGAGGG	23
GATGGACTGTGTGGAAATAAG	23
GGAGATTGCTGTAGCGTTAAT	23
AAGAATGTTGAGTGTCGGAGG	23
CAGGTCTAGCCTATCAGAAGA	23
CATGAGGGAGATACTATGGGC	23
CATGCATGTAGCTTTAGCGGC	23
ATGGAGCTGTAAGGTAAGAGC	23
TATTTGGATCGCGGGCAAGGC	23
CTTCAAGAAGATGGGTCACAG	23
AATGGACTGGGGATGAGCGTG	23
TATTGATCCGTGGACTTAAGG	23
GAGGGACTCTGAAGCAGATGC	23
AGGAGGTAATGGGGTGGGGTA	23
GTGAGTCGGACGCTGGAGCAG	23
TGGTATGGTTTGTAGGTAGGT	23
ACGGACATGATTGAGAGGTGC	23
TACGGTGTAGGGCAAAAGCAG	23
TCGTGGAATGCCGAACAGGGC	23
GAAGCGTCGGACCGATATGGC	23
AATAAGTGGGGGCAAGCAGAA	23
CGGTAATTAACGGATGGGAGG	23
TGAGTGGTTGGGGGAGCAAGG	23
AGGTTGGGTGAGGTCAAGAAG	23
CAGTCGTTTGGATCGGGCCTG	23
TAGATTGGTAGAACTCCGGGC	23
GTAGGGATCTGATGGGAAGGT	23
GTAGGGCCAGGCGAGACAGGT	23
TCTCTGTTAGTCGGCTGGGCG	23
GTAAATGGTCGTGGGTATATC	23
TGAAAAAGCGGTCACTGTAGG	23
TTTGGATTGTAGGATTGGAGC	23
AGGACAACATGGACAGAGGGC	23
GTGGGCGGGCTAGTTGGAAGC	23
CACAGCGGCATGCCTTGTTTT	23
CCATCATAGCTAGATCGGAAT	23
GGGTGGCTGGGAAAGGAGGAC	23
ATGGACATAGAAGGATGAGGT	23
GGCATTAGTCAGGACGTCGGC	23
CGGGTTAATGCGGATGAGGTA	23
ATGACCCTGTAGCACTGAAGC	23
AGTGGGACGGCGTGTAGTGGC	23
ACCGTGTGATGGAAAGGAAGC	23
CCATTCGATGGGCATAAGCTC	23
AACGTCGATTTAGCCACCTTC	23
TGGTACGGAATGGGGAAGGAC	23
GTAGGATGAAGGGCTGGACGC	23
ACTGCGGGGTGTGGGAAAGGG	23
GAGTTCGGGCTGTAGGAGTGA	23
TAGAACGATGATGTCAAGGGC	23
AAGGTGTAGACGTGGGTATCC	23
CACGGGCTTGTGGGAATCGGT	23
CATTCGGGTGTATGGGGGGGT	23
CACGATGTCCCGGGAGAGGAC	23
TAGGACAATGTGAGCGAAGCG	23
ATCGGTGGGACGGGGAAAGGC	23
ATTGTAGAGCGACAGATTCCC	23
ACGGTATAACATAGGCACATG	23
AATGTTCGGGCTGATTAGTGC	23
CTACCCAACGAGCCAACGGCA	23
ATCGGACTTAAACCACTGGGC	23
ATGCATGTCGACACTGGAGGC	23
TCCTAGAACAAGCAATTATGC	22
ACTGACTTAGGACTCGGATGG	22
CAAGGGGTTGGTGCTGTAGCC	22
GGAATTAGGCGGCTGTGTGGT	22
ATGTGTTGGACGTAATGGGCG	22
CAGAAGGAAACGATTTAGGTG	22
ATCGTAACCGTTCACTGTAGG	22
CAAGACATATAGATACACGGT	22
AGTAAAGGTCAGGCTGATAGG	22
GAACTTTAACGATCGCGGAGC	22
GTGTAAGTGCGATCTCGGAAT	22
TTAGAGTAGAATGGGACTGTG	22
AGTTGAGTCGTTGGGGTGGGC	22
TCGAATCTTACGTCACTGGGA	22
CAGGTGACGTCGATTAACGCG	22
ATTAAGAGGGCTGGAAACTAA	22
ATGAAGGGGTGTAGGTGGGCT	22
TCAGGTGGATTGTAGAACGTC	22
GTAAATCATTCAAGGCTCTCG	22
AAAGCGGAGAGACTGGACCAT	22
AATACCATGTTCGTCGGGCGG	22
TATTCGAAACTAGGGCGGCTG	22
AAGGACTTAGATGGGCGGCGC	22
TCAGAAGCAGCTTTATGAATG	22
TATTGGTCTGGACAGGAGATT	22
ATCTCTCGGGCTGTGCAAAGG	22
ATGGGGGTAGAATAAGTGGGC	22
GACTAAGGGCTGTAGTGTGGC	22
GATGAGAGGTAGCGGAAAACG	22
ATTTCGGTATGTGGGCTAAGC	22
GAGAGTCGGATCGTTATTGGC	22
ATGGAACGATGATATAAGCAG	22
CAACCGTGGATCTCAGGAAAG	22
TCATAAGGACCTGAACAACAG	22
ATTAGGTCGGACTTGTGGTGC	22
GAAAGTGAAAATGTGTCTAGC	22
CATAAACGGGATTGATGATAC	22
AATGGAAGAAGCGTGGGACTC	22
AGGTACTGGTGCCCTTTAGGC	22
ATGTGACGTAGGCTCGGAGGC	22
ATGAGGACTTGGGCTCTGGGC	22
AGGGTCTGTGATTGTAGCGCG	22
CAGGATCATGGACATAATATT	22
AAGTACGGGAACTGGGAGAAG	22
CGTGTGATTGTAGTGGGGGAT	22
CAGGCATTAGAACGAGAGAGA	22
GATATCTGCGAGGTAGACGGA	22
ATGAGTCGCTAGCGTAGAAGC	22
CAAGATCCTATGGTGTATGGG	22
GATGGACAGTAGTGGCGCAGG	22
TCCCTGGACTGTACTACCGGC	22
CATCGCTTCGCGAGTCGTGGC	22
ATGGTGCCGGACGTAGAGACC	22
CAGGACAGGTCGGGAGGGGAG	22
CATCTAATGAAATCAGGGCTC	22
CAATTGGGCTACAGATAAATG	22
ACTGTGGGAGCTGTGATAGGC	22
TAGGAGTGTACAACAGAGAGG	22
ATAACGGGGATTTTGCAGGCA	22
GAACACGTCGGGCGTAGGCAT	22
TAATGGGGATTCTGACACAAT	22
CAGAAGGAATGAGGCAGCCAG	22
CACAAGTCGGGTTGTGTGGGC	22
GATCGGGCTGTCTAAGACAGC	22
GAGATGATAGTCGTGCGGCGT	22
AGTAAGATCTGGGCTGCGGGC	22
AATGGACGTAGGTTGTAGTGC	22
AGATAAGGTTTTACGGGTACT	22
ATTGCAACTGTGGGACATTGT	22
AAGGGCTGTGTGAGCGAAGGC	22
GTATCGATCTGAAGTGACTAG	22
GGGAATGGGACTCGGCTAAAT	22
TAAAGAAGGTTGGGATTGGGG	22
CAAACGGACGGGATAAGATAC	22
TATTAGGACGTAGCATGGCAT	22
AGAGGATCAGGAGGGTTGTAG	22
GGGACAGGGTATATGGCTGAG	22
ACAGATGGCAGACAGCACCCT	22
CAGCATCGTGGGACCGGGGGC	22
TGAGGCGGGCGTTAGGCAGGC	22
CAAAGCGGGTCGGGTCTAAGT	22
CGTTCTTAAGTTGTCGGGTAG	22
CAACTTAGGACATAACGTAGC	22
TAGTGGGCAAGTGGTTTTAGC	22
GATGCTCAGAGATAACGGCAT	22
CATGGTACAACATAGAGGCGC	22
GAGGAGGATGTAGGTAGGGGC	22
TAATAGGTCGTTGGATATAGC	22
GATGGGCTGTAGAGGAGACTG	22
GATGTTGGGTGTAGGTGCAGT	22
CATGTAGATCTCGGCGGAAGA	22
TGAGTCGGAAGTAGTGGTGGC	22
CAAGATGTCGGTGAGTGTGGC	22
GTAGAACATATCGTAGACGTC	22
AAGTACTGAGGGCTAGAGGGC	22
ATAGTTGGACAAATGGCGAGC	22
GAGTGAGTGCAACGGTTGCGG	22
GACGAGGGGATACTTAATTGC	22
CGAGTGTAGAATGTGAGGATC	22
CAAGCAATGTGTTAGGATGAG	22
ACAGGACTGAAGGCTCTGCGG	22
GAGTAAGACATAGTGTGGTGA	22
AATTAGTCGGAGCATACGGTC	22
TGTTCGTCGGTTATGTAGGGC	22
TGGGATTGTCTGTGAGCATGC	22
CAAGGTGAAACTATGGGCTAC	22
CATGGAATAGGTGATTGGCGT	22
CAGAAGAGTTAATGATGGCAC	22
CACGTCGGATAAGGGTTACGA	22
CAACAATGATAGCGGGTGATT	22
ATGGTGATCGTGGGTAGGAGC	22
CATAATGGCCTGGTAAGTGGA	22
GTAGGACTATGTTGGGGCGTC	22
TGGCTGAGAACTCGGGGGTAT	22
CTGGTCGTGCTGTAGGGGGGT	22
AGAAAAGGTCGTTGGTGGAGG	22
CATCGGGTGAGGTTTCATGAC	22
TATCGGACTATGGGATGGCGC	22
CGGTGGAACAGAGAATGGAGC	22
GTACGGAGTGTAGATGGGAAA	22
CGGTCGGGCCAAGCAGTTGGT	22
GCAGATTCTGGACAACGGCGC	22
CGACTAGGCAAAGGCTGTAAG	22
CGTAGAGCAAGAGAGGTGGGA	22
CAGAAGTGACGGATTGGAACA	22
AGGGAAATTGGATGTAGGACG	22
AGAATCGTGTTACCTTTGGGT	22
ATCGGGGTGTGGGGATGACGG	22
AGGATTGTGGGCGCTCAGACC	22
AACTCATAGGGATCGGGCTGG	22
CAGGACTTACTCGAATGGAGC	22
TCTTCATAGCTAGATCGGAAG	22
CACGGCGTTACTCAGGTTTAC	22
CGGACAGACAAAGAGGAGGGA	22
ACGGGTAGGATTGCGTGACGC	22
TGGACACGTGGGCGAGTTGGC	22
GTAGAACTGATAGGCGACGAC	22
CGGATAGTTGTGAGACAACTA	22
CAAGGGCGCCTAGTTCAGGTC	22
AAAGGGTCGTCGCGAGCAGGA	22
TGTATTGTTACAGGTCATAGT	22
TGGGATTGTGGAACAGCTGTG	22
AGGGAGAGATTTGGGCTGTAG	22
AGGGATGAAGTAACAAGCAGT	22
CGAATGGGATCGTCACGGCGT	22
TGTAGATAGTGGATAATGTAG	22
AAAAGTCGGACGCAGGGCAGT	22
ATCGTCGGGGGGTGGTAAGTC	22
CTTGTATGGATGGTAGAAGGA	22
CACGCGGAGGCACAGATACCT	22
CAGAAATTGATTCCATGTCCG	22
TGAATAGTCGACTGGGAAAAC	22
ATTGGTCGGAACCGCGGGCGC	22
CATGAGGTTAGAGTTAAGGGA	22
AGAACTTCAAGAGGACGGGGA	22
GGCTAGGGATTAGGTTAAGAT	22
GCACGCGGTCTTGCATTTGGT	22
GTGGATTGGTTAGGGCTGGAC	22
ATCAGGTCGGATTGGGAGGGC	22
CATGACGGACTGACTGAGGGC	22
GTAGAATGAAGGCAAGTAGAG	22
CAAGGATGTGCGGTAAATGAT	22
CAGACGCTGATTGGGACGGAG	22
CATGAAGGGTATATTGGCGTA	22
AATAAGGTCGCGCGGGCAAGC	22
TGAAAAGGTCGCGGGCTTCGG	22
AGGAGTGTAGCAAGCTGGTGC	22
CAGCATCGGTTTGGGCAACCG	22
TGTAGGTGAGCGTCAGAAGGA	22
GAGAGAGTGTTCCACGGCTTC	22
GAACGTTTTGCGGGTGAGAGG	22
AATGGGGCCAAGAGGGAGATG	22
AGAACAGTGAACAGCAGGACA	22
CGAGATATCAGCGTGCTGCTA	22
TCGTGTTGGGGGTTAGGGACA	22
TTGAATTTGTGGGGCTGTAGC	22
CAACGGTGGACAAGAACAGGC	22
CTTTGGATGTGGTACGGGCGG	22
CATAGCAATGTTCGCATCGGC	22
AAAGGGCGAACGGATTCTATA	22
TGGGATATGGACCGTGCTGGC	22
AGGATTGTAGATGGATGACGA	22
TATTTGAAGGGACTTAGCGGG	22
CAACGTCGGTAGCTATATAGT	22
TTAGGACTGGAGAGTAGATGC	22
TAGCGTGGGGACCTGGAAGGC	22
GTGTGTTGATCGTGGGAGAAG	22
CAATTACGAGTCAAGGAGGGG	22
CAATGACTGTGGAGTGAGCGG	22
CAGAGGGATCGGAAAATGTAG	22
AATCGGGGGGCAGAGAACGGG	22
AAACGGTCGGGCGCATGATAC	22
AGAGGACTGGGGTAGGCTGGG	22
CAGGAAAGACAGGATTTGATC	22
TGAAATCATGTCGGACTGAAA	22
TGAATGGGCAAAGGACTGTAG	22
CAAAATGACACGTCAAAAAGT	22
TGCTAATCGGACGAACTTGGC	22
CAACACTGGGTGTATGCTGGC	22
CATGACGCGTGCTATGATAGT	22
CAAGCGTGTCATCTAAAATGC	22
CGTGGACTGTGGTGAATTACA	22
GAGAAATTTGGATTGCAGGAG	22
ATCGGGATGGTAGAGACGCAG	22
GAGGACTGGAGGAATGGATGC	22
AAATGTCTTGGTCTGGCTGGG	22
GAAATGTGGGGCTGTGTTAGC	22
TATCGTTGGGCTGGGTGGAGC	22
CGGATTGTGTGAGCTTGAAAC	22
AGATGGACTTAGATACTGATA	22
TGGACTGTAGGGTGTATGGGC	22
CAGTCGAACTGTTAACAAGGC	22
ATGTGGGTCCCCTGTAGAAGC	22
TATGGACGGGAAAGCGGGCGC	22
GTTCGATTTGTTCTTTATGCG	22
TAGTTGGGTTGCTGGTGGGAG	22
CAAGAATATTGAGGATAGGGT	22
TCATTGCTCCTGTGTAGTGGG	22
GAGATTAGATGTAATGGTGCT	22
TAGACCGCGGGCTGTTAGAGC	22
TCGTAATGAGGATCTGTGGGG	22
TAATGGGATCGTTGAGCAGGC	22
GAGGATTGTTGCGGGCAGGGC	22
AATTGGGGCAGGGCGTGGGGA	22
AGCCCCACTTTGGTAACTGCC	22
CAAATATGGTGACGAAGTACG	22
ACGGGATTGTGGGCTTGTGGC	22
AGTAGAATGAGGAAGACGTGA	22
TCAGTCGGTTGTATAAGGAGC	22
GATGATCGGGGATATAGAGGC	22
CACGTCGGGGTATACGACGGT	22
GGAATCTATCGTTGGCTTAAA	22
AGAGATAACCGTTGCGAAGAA	22
AGGACTGGAACTTTTAGGGTC	22
CACGCGGATTCAATAACAGAG	22
CATGAATCTAGTAAAAGCTTG	22
GTGTAAAGTGTCGTGGGTTGC	22
TACAGGTGCAGTCGGAAGTTG	22
ATGTTGTGGGGGTTGAGTAGC	22
CATGATTTTTCGGAGCTGAGG	22
CACAAGCGAGGAGAGTAGGCA	22
AGATCGGACTTTCTCGCGGGC	22
CAGGACCAGTGGATTAGTTTA	22
GGTGATCGTGGGGTTTGGGTG	22
CCGGGATTTAATGCAGACGTG	22
AGAATGGACTGTAGGCTCGGC	22
AATAGATACTCAGGTAGCACT	22
AAGTGGACTATATGAAAGGGT	22
ATATCGGTCGGACGCAGAATA	22
ACGGGAGTGAGTGCTAGACGG	22
GGGAGTGTAGACGTGGGCTAT	22
CAAGGGGTAGTGTTAAATACA	22
CAATACTAGGTATCTCGAGCC	22
[truncated: 8,001 more rows]
