# Supplementary material for: Reducing ligation bias of small RNAs in libraries for next generation sequencing
Source: Silence. 2012 May 30;3:4. doi: 10.1186/1758-907X-3-4 (PMC3489589; doi:10.1186/1758-907X-3-4)
Supplement: Additional file 6 — Table S2. Most abundant miRNAs in DLD-1 cells obtained with Illumina or HD adapters. Sequences, read numbers, miRNA names, normalised read numbers (read per million) and rank based on normalised read number are shown for the most abundant miRNAs in DLD-1 cells in libraries generated with either Illumina or HD adapters. [file 1758-907X-3-4-S6.xlsx]

## Sheet: Sheet1
seq	size	dlddc1il	dlddc2il	dldwt1il	dldwt2il	dlddc1hd	dlddc2hd	dldwt1hd	dldwt2hd	miRNA	Illumina expression	HD expression	Illumina Rank	HD Rank
TAGCACCATTTGAAATCAGTGTT	23	3211.76	3270.83	3161.09	3512.86	131415	116256	143772	173987	hsa-miR-29b	3336.98	158880	29	1
CAAAGTGCTGTTCGTGCAGGTAG	23	6821.49	5860.26	115341	108341	5170.78	4670.05	87928.3	85678.1	hsa-miR-93	111841	86803.2	4	2
TACCCTGTAGATCCGAATTTGTG	23	134873	155387	146969	162165	79516	69828.2	69798	74745.3	hsa-miR-10a	154567	72271.7	2	3
TGTGCAAATCCATGCAAAACTGA	23	4116.75	4542.56	2296.12	2176.71	122253	120291	56008.1	66449.8	hsa-miR-19b	2236.42	61228.9	33	4
TAGCTTATCAGACTGATGTTGA	22	107973	122601	174517	169816	29297.4	28406.6	41146.2	41472.6	hsa-miR-21	172167	41309.4	1	5
TGTGCAAATCTATGCAAAACTGA	23	1579.11	1677.56	1443.96	1270.63	51291.5	51187.3	35909	41084	hsa-miR-19a	1357.29	38496.5	42	6
CATTGCACTTGTCTCGGTCTGA	22	15858.6	14022	20698.3	19820.3	22534.3	25611.1	35266.2	29396.8	hsa-miR-25	20259.3	32331.5	9	7
TTTGTTCGTTCGGCTCGCGTGA	22	929.624	1917.17	11374.9	10968.2	5874.1	6057.97	30430	23517.3	hsa-miR-375	11171.6	26973.6	18	8
TAATACTGTCTGGTAAAACCGT	22	3490.48	3967.55	6570.5	7508.04	17361.6	17058.8	25801.7	25885.9	hsa-miR-429	7039.27	25843.8	23	9
TGAGGTAGTAGGTTGTATAGTT	22	318263	289772	139493	139632	50063	53046.6	27656.6	23029	hsa-let-7a	139562	25342.8	3	10
TAAAGTGCTTATAGTGCAGGTAG	23	14453.1	17646.2	21535.6	24239.5	19119	17999.3	24247.9	25480.9	hsa-miR-20a	22887.5	24864.4	7	11
TGAGGTAGTAGTTTGTACAGTT	22	11786.9	10693.1	4825.75	4919.5	51662.8	49570.2	22728	23168.6	hsa-let-7g	4872.62	22948.3	24	12
TAATACTGCCGGGTAATGATGGA	23	8907.62	10325.3	15167.5	14933.2	14297	14697.6	22822.9	21347.1	hsa-miR-200c	15050.3	22085	12	13
CAAAGTGCTTACAGTGCAGGTAG	23	7429.35	5539.31	10753.2	12733.1	8837.41	8718.16	20438.2	20352.6	hsa-miR-17	11743.2	20395.4	17	14
TAATACTGCCTGGTAATGATGA	22	22086.1	25136.9	24458.9	21034.9	19012.1	18662.8	19056.9	17214	hsa-miR-200b	22746.9	18135.4	8	15
CTGACCTATGAATTGACAGCC	21	11443.6	9628.29	7670.48	7056.35	16018.7	19105.8	14491.3	13278.5	hsa-miR-192	7363.42	13884.9	22	16
TGAGGTAGTAGATTGTATAGTT	22	124528	112432	50871	51648.6	28815.4	34547.5	15664.7	10559.6	hsa-let-7f	51259.8	13112.2	5	17
TATTGCACTTGTCCCGGCCTGT	22	11718.9	20017.3	14361.5	12714.2	16830.8	17606.5	12543.1	11356.5	hsa-miR-92a	13537.8	11949.8	15	18
AGCTACATTGTCTGCTGGGTTTC	23	475.009	453.283	4992.72	4139.73	1170.32	1167.51	10675	12319.2	hsa-miR-221	4566.23	11497.1	25	19
TTATAATACAACCTGATAAGTG	22	287.498	387.855	205.634	212.785	22598	21584.8	11737	11025	hsa-miR-374a	209.21	11381	84	20
TAGGTAGTTTCCTGTTGTTGGG	22	5919.34	6796.89	17843.7	18211.9	4062.36	4176.86	11127.2	10295.1	hsa-miR-196b	18027.8	10711.1	11	21
TTTGGCAATGGTAGAACTCACACT	24	339.049	515.764	4353.47	4434.48	1515.41	1586.51	10334.2	10502.5	hsa-miR-182	4393.98	10418.3	26	22
TGGCTCAGTTCAGCAGGAACAG	22	718.887	781.604	3514.61	3816.84	2661.35	2686.37	11264.2	8689.87	hsa-miR-24	3665.73	9977.02	28	23
TGTAAACATCCTACACTCAGCT	22	225.466	248.451	108.215	125.87	21665.9	21148.4	8551.88	9906.44	hsa-miR-30b	117.042	9229.16	106	24
TGAGGTAGTAGTTTGTGCTGTT	22	434.504	431.474	133.825	134.876	24854.3	25395	9356.41	8820.51	hsa-let-7i	134.351	9088.46	98	25
TAAGGTGCATCTAGTGCAGATAG	23	342.165	430.884	1324.19	1384.79	2871.41	2935.15	8117.03	8519.23	hsa-miR-18a	1354.49	8318.13	43	26
TTCACAGTGGCTAAGTTCCGC	21	9369.6	14442.3	14624.6	13830.8	10789.8	11515.8	8923.2	7570.47	hsa-miR-27a	14227.7	8246.83	13	27
TTCAAGTAATCCAGGATAGGCT	22	813.492	939.575	1104.5	1169.98	6196.69	6090.71	8950.43	7285.51	hsa-miR-26a	1137.24	8117.97	47	28
GTGAAATGTTTAGGACCACTAG	22	1899.75	1521.65	14041.1	14270.3	770.835	755.064	7708.58	7982.79	hsa-miR-203	14155.7	7845.69	14	29
CTTTCAGTCGGATGTTTACAGC	22	3247.74	2758.31	1476.35	1652.74	11142.4	13652.3	9267.29	6323.69	hsa-miR-30e*	1564.54	7795.49	39	30
TGAGGTAGTAGGTTGTGTGGTT	22	63346.2	59690.4	48586.4	44864.7	8934.93	9106.6	6953.56	6365.33	hsa-let-7b	46725.6	6659.45	6	31
AGAGGTAGTAGGTTGCATAGTT	22	2547.26	2137.62	1019.63	997.95	13882.5	16528.5	7362.84	5417.39	hsa-let-7d	1008.79	6390.11	49	32
TAGCAGCACGTAAATATTGGCG	22	395.983	406.422	355.027	324.018	6271.71	6215.1	6220.83	5293.29	hsa-miR-16	339.523	5757.06	71	33
ATCACATTGCCAGGGATTTCC	21	1473.75	1341.87	609.872	604.354	11309.3	12982.3	5851.16	5562.73	hsa-miR-23a	607.113	5706.94	56	34
GTGCATTGTAGTTGCATTGCA	21	91.7728	75.7437	37.913	36.2522	10660.4	12986.7	5741.41	4799.31	hsa-miR-33a	37.0826	5270.36	157	35
TATTGCACATTACTAAGTTGCA	22	102.253	111.995	58.2505	70.2528	8381.66	7709.95	5205.89	5003.43	hsa-miR-32	64.2516	5104.66	130	36
CTGTGCGTGTGACAGCGGCTGA	22	701.892	627.169	360.048	347.886	8936.81	9156.79	5290.05	4554.37	hsa-miR-210	353.967	4922.21	70	37
AGCAGCATTGTACAGGGCTATGA	23	2347.57	2046.55	20084.1	20315.7	527.019	495.375	5086.24	4257.98	hsa-miR-103a	20199.9	4672.11	10	38
TAGCAGCACATAATGGTTTGTG	22	1.98275	4.42084	123.029	124.744	131.286	122.207	4973.19	4136.32	hsa-miR-15a	123.886	4554.76	102	39
TTTGGCACTAGCACATTTTTGCT	23	74.2113	122.31	112.233	108.306	5491.5	4584.94	4415.39	3895.46	hsa-miR-96	110.269	4155.43	107	40
TAGCACCATCTGAAATCGGTTA	22	1125.92	1236.95	2671.74	2523.92	2033.05	1861.47	4222.31	4007.32	hsa-miR-29a	2597.83	4114.81	32	41
TAGGTAGTTTCATGTTGTTGGG	22	11169.9	12617.4	13174.9	12326	3345.91	3696.76	3860.06	3522.33	hsa-miR-196a	12750.4	3691.19	16	42
CATCTTACCGGACAGTGCTGGA	22	206.205	186.854	1727.68	1833.1	401.359	360.074	4030.87	3025.08	hsa-miR-200a*	1780.39	3527.98	37	43
CGCATCCCCTAGGGCATTGGTGT	23	7.93098	7.95751	113.237	97.4982	264.447	213.862	3167.76	3877.5	hsa-miR-324-5p	105.368	3522.63	108	44
TAAAGTGCTGACAGTGCAGAT	21	134.827	183.907	1065.08	1019.57	688.313	632.858	3530.83	2911.59	hsa-miR-106b	1042.32	3221.21	48	45
TTCACAGTGGCTAAGTTCTGC	21	3308.92	4615.65	4260.57	4309.29	3719.14	4397.27	3416.13	2849.54	hsa-miR-27b	4284.93	3132.84	27	46
TAACACTGTCTGGTAACGATGT	22	201.957	227.231	931.254	898.2	710.819	600.124	2835.22	3073.26	hsa-miR-200a	914.727	2954.24	52	47
TCAGTGCACTACAGAACTTTGT	22	2904.15	3008.53	8961.28	9716.5	1174.07	982.02	2920.22	2969.56	hsa-miR-148a	9338.89	2944.89	20	48
TAGCAGCACATCATGGTTTACA	22	96.0215	113.468	85.8692	96.1472	2839.52	2843.49	3218.1	2320.46	hsa-miR-15b	91.0082	2769.28	115	49
TAACACTGTCTGGTAAAGATGG	22	928.208	1063.95	1147.18	1181.01	2612.59	2620.9	3131.45	2379.24	hsa-miR-141	1164.1	2755.35	46	50
TGAGGTAGTAAGTTGTATTGTT	22	288.631	254.64	88.6311	98.1737	7035.04	6915.61	2977.98	2527.84	hsa-miR-98	93.4024	2752.91	114	51
ACTGGACTTGGAGTCAGAAGG	21	1446.55	1273.5	2811.34	2998.35	885.241	1112.96	2498.56	2081.23	hsa-miR-378	2904.85	2289.89	31	52
CAAAGAATTCTCCTTTTGGGCT	22	662.803	482.166	130.059	137.353	6826.86	7249.49	2160.25	2230.64	hsa-miR-186	133.706	2195.45	99	53
AGCTACATCTGGCTACTGGGT	21	39.3717	33.8931	68.0426	60.3453	1082.17	1416.29	2215.53	2109.8	hsa-miR-222	64.194	2162.67	131	54
GTGCATTGCTGTTGCATTGC	20	6.79798	3.53667	1.2554	1.57618	3439.69	9163.34	2140.45	2121.23	hsa-miR-33b	1.41579	2130.84	360	55
CATCTTCCAGTACAGTGTTGGA	22	646.092	519.006	427.84	445.835	2158.71	2287.02	2283.2	1877.1	hsa-miR-141*	436.837	2080.15	66	56
GCTGACTCCTAGTCCAGGGCTC	22	10.4802	10.3153	46.9519	48.1862	322.588	355.71	2209.76	1873.84	hsa-miR-345	47.569	2041.8	143	57
AAGCTGCCAGTTGAAGAACTGT	22	861.928	938.396	563.423	558.645	2659.47	2599.08	2282.37	1732.59	hsa-miR-22	561.034	2007.48	57	58
CAACGGAATCCCAAAAGCAGCTG	23	11027.7	8111.35	9919.65	10771	1477.9	1505.76	2046.38	1866.49	hsa-miR-191	10345.3	1956.43	19	59
TACCCTGTAGAACCGAATTTGTG	23	928.208	1051.86	609.119	441.557	4249.91	3897.53	1927.56	1761.16	hsa-miR-10b	525.338	1844.36	58	60
CTGCGCAAGCTACTGCCTTGCT	22	11.33	12.3783	5.52375	2.25169	5101.39	4966.84	1693.21	1975.9	hsa-let-7i*	3.88772	1834.56	287	61
ACTGATTTCTTTTGGTGTTCAG	22	68.8296	51.2817	61.5145	73.6303	1106.55	1071.49	1604.92	1794.64	hsa-miR-29a*	67.5724	1699.78	124	62
ATCACATTGCCAGGGATTACC	21	81.0093	66.902	129.557	146.135	707.068	842.355	1676.71	1633.79	hsa-miR-23b	137.846	1655.25	96	63
TGCGGGGCTAGGGCTAACAGCA	22	1177.18	1457.4	1002.56	943.459	2920.17	2998.44	1674.23	1439.47	hsa-miR-744	973.01	1556.85	51	64
TATGGCACTGGTAGAATTCACT	22	600.205	726.196	1308.38	1495.57	864.611	857.631	1606.57	1417.42	hsa-miR-183	1401.97	1512	40	65
AACTGGCCTACAAAGTCCCAGT	22	14.1625	12.3783	4.26835	7.65575	2575.08	2369.94	1344.17	1514.58	hsa-miR-193a-3p	5.96205	1429.38	258	66
CAGTGGTTTTACCCTATGGTAG	22	232.831	175.36	221.201	235.977	1091.55	995.114	1423.39	1354.55	hsa-miR-140-5p	228.589	1388.97	79	67
AACATTCATTGCTGTCGGTGGGT	23	190.344	211.316	1996.33	1942.31	165.045	113.478	1282.29	1334.96	hsa-miR-181b	1969.32	1308.62	35	68
TGTAAACATCCTACACTCTCAGC	23	521.179	527.848	115.999	128.797	5592.77	5604.06	1221.23	1296.58	hsa-miR-30c	122.398	1258.9	103	69
TCAGGCTCAGTCCCCTCCCGAT	22	19.8275	29.1775	67.0383	61.6963	421.99	392.808	1125.51	1237.79	hsa-miR-484	64.3673	1181.65	129	70
TGTTGTACTTTTTTTTTTGTTC	22	92.9058	83.9959	63.2721	66.8752	1762.98	1549.41	1071.87	1261.47	hsa-miR-3613-5p	65.0737	1166.67	128	71
ATATAATACAACCTGCTAAGTG	22	200.257	215.147	169.228	164.148	1453.52	1307.18	1163.47	1129.2	hsa-miR-374b	166.688	1146.33	91	72
TTTTTCATTATTGCTCCTGACC	22	169.383	246.977	347.243	297.674	812.096	949.286	1077.65	1090.83	hsa-miR-335*	322.458	1084.24	72	73
CAGTGCAATGATGAAAGGGCAT	22	358.877	295.312	419.303	491.769	690.188	637.222	1260.83	820.57	hsa-miR-130b	455.536	1040.7	63	74
TCACAGTGAACCGGTCTCTTT	21	103.103	123.194	172.241	166.625	667.682	805.257	1012.46	1059.8	hsa-miR-128	169.433	1036.13	89	75
CAGTGCAATAGTATTGTCAAAGC	23	2.83249	1.76833	28.6231	26.1196	86.2735	63.2858	1066.92	1004.28	hsa-miR-301a	27.3713	1035.6	171	76
CAACACCAGTCGATGGGCTGT	21	475.859	414.085	302.551	309.157	1401.01	1844.02	1047.12	996.114	hsa-miR-21*	305.854	1021.62	73	77
GAGCTTATTCATAAAAGTGCAG	22	5.38174	5.89445	25.8612	33.5502	168.796	130.936	1090.03	907.934	hsa-miR-590-5p	29.7057	998.98	168	78
AGCTTCTTTACAGTGCTGCCTTG	23	0.283249	0.294722	1.75756	1.57618	219.435	224.774	815.251	1032.86	hsa-miR-103a-2*	1.66687	924.054	343	79
CAGTGCAATGATATTGTCAAAGC	23	1.6995	0.884167	11.0475	9.4571	148.165	122.207	915.094	803.423	hsa-miR-301b	10.2523	859.259	232	80
TAATTTTATGTATAAGCTAGT	21	277.301	360.446	45.9476	55.6168	4760.05	4960.29	917.57	759.333	hsa-miR-590-3p	50.7822	838.451	137	81
TACAGTACTGTGATAACTGAA	21	1132.71	1436.48	867.229	785.615	1312.86	1195.88	834.229	760.15	hsa-miR-101	826.422	797.189	53	82
CAACAAATCACAGTCTGCCATA	22	57.7829	51.5764	88.8822	79.4847	375.102	449.547	852.383	729.94	hsa-miR-7-1*	84.1834	791.161	117	83
AAAAGCTGGGTTGAGAGGGCGA	22	744.662	735.627	380.135	457.093	1339.11	1405.38	871.361	694.014	hsa-miR-320a	418.614	782.688	67	84
TGTAGTGTTTCCTACTTTATGGA	23	4.24874	3.53667	35.9044	41.4311	97.5266	89.473	734.386	828.734	hsa-miR-142-3p	38.6678	781.56	153	85
CATGCCTTGAGTGTAGGACCGT	22	2706.73	2362.5	2034.75	1809.46	980.892	1014.75	764.091	779.745	hsa-miR-532-5p	1922.1	771.918	36	86
AACATTCAACGCTGTCGGTGAGT	23	2025.8	2266.12	2232.1	2213.19	919	691.779	748.413	769.131	hsa-miR-181a	2222.64	758.772	34	87
ACTGCTGAGCTAGCACTTCCCG	22	4.24874	2.94722	21.3418	17.338	110.655	161.488	770.693	676.051	hsa-miR-93*	19.3399	723.372	196	88
TGGAGAGAAAGGCAGTTCCTGA	22	1316.54	1368.4	969.418	1027	1046.54	1003.84	753.364	683.4	hsa-miR-185	998.207	718.382	50	89
TAGTGCAATATTGCTTATAGGGT	23	1.98275	0.884167	2.25972	4.72855	200.68	174.581	666.723	657.272	hsa-miR-454	3.49413	661.998	293	90
TCAGTGCATCACAGAACTTTGT	22	354.345	374.592	1342.77	1414.29	198.804	205.133	671.674	626.246	hsa-miR-148b	1378.53	648.96	41	91
GCTGGTTTCATATGGTGGTTTAGA	24	259.74	205.127	482.575	441.782	328.214	244.414	599.886	642.575	hsa-miR-29b-1*	462.178	621.231	61	92
TCGAGGAGCTCACAGTCTAGT	21	245.86	252.577	131.064	153.791	999.647	1086.77	636.193	584.605	hsa-miR-151-5p	142.427	610.399	95	93
CACTAGATTGTGAGCTCCTGGA	22	3468.1	2947.22	1827.61	1655.67	900.245	1073.68	630.417	568.275	hsa-miR-28-3p	1741.64	599.346	38	94
TCCCTGAGACCCTAACTTGTGA	22	484.923	740.343	82.3541	80.6106	4870.7	4781.35	591.634	606.65	hsa-miR-125b	81.4823	599.142	119	95
AGCAGCATTGTACAGGGCTATCA	23	0.283249	0.294722	43.6879	26.57	30.0082	50.1921	634.542	547.863	hsa-miR-107	35.1289	591.203	159	96
AATGACACGATCACTCCCGTTGA	23	21.2437	20.0411	279.452	291.819	30.0082	30.5517	585.033	557.661	hsa-miR-425	285.635	571.347	74	97
CAGGCCATATTGTGCTGCCTCA	22	0.566499	0.294722	1.75756	0.900677	170.672	157.123	517.371	589.504	hsa-miR-15a*	1.32912	553.437	373	98
TCAGTAAATGTTTATTAGATGA	22	0.849748	0.589445	1.50648	4.50338	90.0245	93.8375	560.279	480.911	hsa-miR-545*	3.00493	520.595	305	99
TTACAGTTGTTCAACCAGTTACT	23	30.8742	32.4195	17.3245	20.0401	761.457	750.7	428.254	599.302	hsa-miR-582-5p	18.6823	513.778	197	100
CTAGACTGAAGCTCCTTGAGG	21	15315.6	11616.8	9336.9	9316.82	555.151	818.35	569.355	442.536	hsa-miR-151-3p	9326.86	505.946	21	101
AAGGAGCTCACAGTCTATTGAG	22	79.0266	71.0281	33.8958	40.3053	905.872	813.986	526.447	476.829	hsa-miR-28-5p	37.1005	501.638	156	102
GCCCCTGGGCCTATCCTAGAA	21	2.83249	1.47361	32.3893	33.7754	9.37756	10.9113	504.993	495.608	hsa-miR-331-3p	33.0823	500.301	163	103
TGGCAGTGTCTTAGCTGGTTGT	22	104.236	117.005	136.587	107.631	388.231	390.626	435.681	562.56	hsa-miR-34a	122.109	499.12	104	104
CTGTACAGGCCACTGCCTTGC	21	27.1919	20.6306	12.554	12.6095	776.462	1008.21	480.239	511.937	hsa-let-7g*	12.5817	496.088	218	105
TAACAGTCTACAGCCATGGTCG	22	129.728	157.971	161.695	151.314	547.649	549.931	486.015	482.544	hsa-miR-132	156.504	484.279	92	106
TTCAAGTAATTCAGGATAGGT	21	26.0589	28.8828	26.8655	32.6495	493.259	560.843	528.923	431.105	hsa-miR-26b	29.7575	480.014	166	107
AGCTCGGTCTGAGGCCCCTCAGT	23	275.602	297.67	374.109	392.245	390.106	388.444	413.401	523.368	hsa-miR-423-3p	383.177	468.385	69	108
CGTCTTACCCAGCAGTGTTTGG	22	71.3788	52.1659	211.158	226.07	112.531	120.025	520.671	412.326	hsa-miR-200c*	218.614	466.499	81	109
AGTTTTGCAGGTTTGCATCCAGC	23	54.1006	46.2714	23.6015	21.3911	1123.43	1108.59	445.582	486.626	hsa-miR-19b-1*	22.4963	466.104	183	110
CGAATCATTATTTGCTGCTCTA	22	30.3077	23.8725	18.831	12.8346	585.159	613.217	430.73	472.746	hsa-miR-15b*	15.8328	451.738	204	111
CCTGTTCTCCATTACTTGGCTC	22	3.68224	4.42084	5.27267	6.07957	369.476	379.715	433.205	460.499	hsa-miR-26b*	5.67612	446.852	262	112
GACTATAGAACTTTCCCCCTCA	22	8.21423	5.01028	3.26404	4.72855	677.059	813.986	471.162	421.307	hsa-miR-625*	3.99629	446.235	283	113
TAGCACCATTTGAAATCGGTTA	22	4.53199	5.305	46.1987	40.3053	61.8919	54.5567	386.171	406.611	hsa-miR-29c	43.252	396.391	147	114
TGAGACCTCTGGGTTCTGAGCT	22	394.566	482.166	479.06	437.504	483.882	521.562	402.674	373.951	hsa-miR-769-5p	458.282	388.313	62	115
TTTTGCGATGTGTTCCTAATAT	22	38.5219	62.7759	190.821	147.261	146.29	87.2907	343.263	383.749	hsa-miR-450a	169.041	363.506	90	116
TGTAAACATCCCCGACTGGAAG	22	1049.16	1007.95	677.413	715.362	577.657	530.291	385.346	340.475	hsa-miR-30d	696.388	362.911	55	117
TGGAAGACTAGTGATTTTGTTGT	23	77.8936	67.4914	32.8914	36.9277	607.666	593.577	392.773	311.082	hsa-miR-7	34.9096	351.927	160	118
TCAGTGCATGACAGAACTTGG	21	389.185	406.128	466.004	471.054	307.584	364.439	350.69	342.925	hsa-miR-152	468.529	346.807	60	119
GCCCAAAGGTGAATTTTTTGGG	22	0.283249	1.47361	0.502159	0.450338	399.484	429.907	344.914	343.741	hsa-miR-186*	0.476249	344.327	448	120
CACCCGTAGAACCGACCTTGCG	22	59.1991	50.987	478.809	477.359	41.2612	28.3695	385.346	298.018	hsa-miR-99b	478.084	341.682	59	121
ATCAACAGACATTAATTGGGCGC	23	18.4112	10.0206	24.3547	22.5169	243.816	233.503	353.165	324.145	hsa-miR-421	23.4358	338.655	180	122
AACACACCTATTCAAGGATTCA	22	3.68224	3.53667	0.753239	0.900677	547.649	534.655	302.006	345.374	hsa-miR-362-3p	0.826958	323.69	407	123
TCGTACCGTGAGTAATAATGCG	22	24.9259	25.0514	126.042	134.876	71.2694	50.1921	325.935	315.164	hsa-miR-126	130.459	320.55	100	124
TCCCTGTCCTCCAGGAGCTCACG	23	3.11574	6.77862	18.831	21.3911	103.153	98.202	313.558	327.411	hsa-miR-339-5p	20.111	320.485	195	125
TCAAGAGCAATAACGAAAAATGT	23	8.21423	15.3256	3.26404	4.50338	557.027	669.956	369.668	262.092	hsa-miR-335	3.88371	315.88	288	126
AGTTCTTCAGTGGCAAGCTTTA	22	17.8447	15.915	14.3115	11.4836	316.961	346.981	324.285	284.954	hsa-miR-22*	12.8976	304.62	216	127
ACTGCAGTGAAGGCACTTGTAG	22	134.26	124.078	210.154	232.149	155.667	159.306	307.782	296.385	hsa-miR-17*	221.152	302.083	80	128
AACCCGTAGATCCGAACTTGTG	22	767.889	688.766	98.1721	110.783	1869.88	1835.29	302.006	260.459	hsa-miR-100	104.478	281.233	110	129
GAAGTGCTTCGATTTTGGGGTGT	23	475.009	380.487	179.271	198.149	476.38	491.01	247.546	306.183	hsa-miR-373	188.71	276.864	88	130
AGGAAGCCCTGGAGGGGCTGGAG	23	453.482	495.134	183.037	219.09	744.578	750.7	273.951	275.973	hsa-miR-671-5p	201.063	274.962	86	131
ATCGGGAATGTCGTGTCCGCCC	22	4.24874	5.01028	72.8131	64.6235	18.7551	21.8227	266.524	279.239	hsa-miR-425*	68.7183	272.881	123	132
TGTAACAGCAACTCCATGTGGA	22	414.394	441.199	1290.8	1236.85	110.655	61.1035	296.23	249.029	hsa-miR-194-1	1263.83	272.629	44	133
TGTAACAGCAACTCCATGTGGA	22	414.394	441.199	1290.8	1236.85	110.655	61.1035	296.23	249.029	hsa-miR-194-2	1263.83	272.629	45	134
CATTATTACTTTTGGTACGCG	21	131.994	119.068	38.1641	29.9475	885.241	953.651	281.377	253.928	hsa-miR-126*	34.0558	267.652	161	135
TACCCATTGCATATCGGAGTTG	22	18.9777	36.5456	57.7483	52.0141	176.298	163.67	261.573	266.991	hsa-miR-660	54.8812	264.282	135	136
ACCATCGACCGTTGATTGTACC	22	482.374	449.157	472.03	434.351	208.182	237.867	268.175	246.579	hsa-miR-181a*	453.19	257.377	64	137
AGGGCTTAGCTGCTTGTGAGCA	22	766.756	713.818	719.594	701.402	256.945	250.961	273.951	231.882	hsa-miR-27a*	710.498	252.917	54	138
CATCTTACTGGGCAGCATTGGA	22	189.777	180.075	195.34	228.547	268.198	233.503	289.629	210.654	hsa-miR-200b*	211.943	250.141	83	139
CTTATCAGATTGTATTGTAATT	22	11350.9	8622.1	2952.45	3032.13	632.047	700.508	236.819	240.864	hsa-miR-374a*	2992.29	238.841	30	140
TCAGCAAACATTTATTGTGTGC	22	0.283249	0.884167	0.25108	0.900677	136.912	113.478	270.65	193.507	hsa-miR-545	0.575878	232.079	434	141
TAATGCCCCTAAAAATCCTTAT	22	4.24874	6.18917	1.75756	3.37754	480.131	451.729	212.064	240.047	hsa-miR-365	2.56755	226.056	317	142
CATCCCTTGCATGGTGGAGGG	21	1.6995	2.6525	4.77051	4.05304	61.8919	96.0198	223.616	187.792	hsa-miR-188-5p	4.41178	205.704	279	143
AAAAGTAATTGTGGTTTTTGCC	22	16.1452	17.6833	8.78779	6.98024	369.476	517.197	207.938	187.792	hsa-miR-548d-5p	7.88402	197.865	243	144
CTTTCAGTCGGATGTTTGCAGC	22	5.09849	3.83139	24.6058	31.5237	16.8796	19.6404	222.791	145.335	hsa-miR-30a*	28.0647	184.063	170	145
CAGCAGCAATTCATGTTTTGAA	22	14.4457	6.77862	14.0605	12.6095	101.278	91.6552	217.84	149.417	hsa-miR-424	13.335	183.629	212	146
TAACTGGTTGAACAACTGAACC	22	1241.2	1456.81	264.136	278.084	1104.68	1165.33	187.31	174.728	hsa-miR-582-3p	271.11	181.019	76	147
TCGGGGATCATCATGTCACGAGA	23	0.566499	0.294722	7.28131	9.90744	3.75102	4.36453	205.463	153.5	hsa-miR-542-5p	8.59438	179.481	240	148
AAAAGTACTTGCGGATTTTGCT	22	3.39899	2.6525	1.50648	2.47686	150.041	165.852	184.009	169.829	hsa-miR-548k	1.99167	176.919	329	149
CAAAAACCACAGTTTCTTTTGC	22	4.53199	2.6525	2.00864	3.15237	309.459	268.419	160.905	173.095	hsa-miR-548d-3p	2.5805	167	316	150
AACTGGCCCTCAAAGTCCCGCT	22	6.79798	4.12611	6.52807	4.27821	142.539	137.483	148.527	169.013	hsa-miR-193b	5.40314	158.77	264	151
ACTGCATTATGAGCACTTAAAG	22	4.81524	3.83139	0.502159	0	937.756	962.38	162.555	151.867	hsa-miR-20a*	0.25108	157.211	500	152
TACGTAGATATATATGTATTTT	22	4.81524	2.6525	3.01296	6.30474	121.908	69.8326	121.297	162.481	hsa-miR-1277	4.65885	141.889	276	153
TTATCAGAATCTCCAGGGGTAC	22	38.8052	55.1131	67.2893	66.8752	131.286	137.483	157.604	124.106	hsa-miR-361-5p	67.0823	140.855	127	154
TTGAACTGTTAAGAACCACTGGA	23	21.8102	34.7772	40.926	38.9543	159.418	157.123	132.024	136.353	hsa-miR-3545-3p	39.9401	134.189	152	155
CATAAAGTAGAAAGCACTACT	21	4.81524	4.71556	7.53239	7.43058	61.8919	56.739	139.451	126.556	hsa-miR-142-5p	7.48149	133.003	246	156
CCAGTATTAACTGTGCTGCTGA	22	172.782	132.625	49.7138	50.2127	298.206	401.537	133.675	116.758	hsa-miR-16-1*	49.9632	125.216	140	157
TATTGCACTCGTCCCGGCCTCC	22	47.0194	73.9753	301.296	257.368	48.7633	58.9212	123.773	122.473	hsa-miR-92b	279.332	123.123	75	158
CCAATATTACTGTGCTGCTTTA	22	29.1747	25.3461	28.8742	21.3911	103.153	122.207	99.8435	144.518	hsa-miR-16-2*	25.1326	122.181	176	159
TCCCTGAGACCCTTTAACCTGTGA	24	11.8965	20.3358	18.5799	24.3183	82.5225	87.2907	128.724	115.125	hsa-miR-125a-5p	21.4491	121.924	188	160
TGTCTTACTCCCTCAGGCACAT	22	0	0.589445	2.25972	3.15237	30.0082	41.4631	142.751	100.428	hsa-miR-550a*	2.70604	121.59	310	161
GCGACCCACTCTTGGTTTCCA	21	0	0	0.502159	1.35101	46.8878	87.2907	116.347	124.923	hsa-miR-551a	0.926587	120.635	401	162
TGTGACAGATTGATAACTGAAA	22	78.7433	75.4489	385.909	384.139	31.8837	37.0985	127.074	109.409	hsa-miR-542-3p	385.024	118.241	68	163
TGATATGTTTGATATATTAGGT	22	3.39899	2.35778	0.502159	0.900677	133.161	109.113	120.472	114.308	hsa-miR-190	0.701418	117.39	419	164
ACCCTATCAATATTGTCTCTGC	22	4.53199	3.53667	23.0993	19.1394	16.8796	21.8227	116.347	109.409	hsa-miR-454*	21.1194	112.878	190	165
CCTATTCTTGATTACTTGTTTC	22	13.3127	7.07334	14.3115	10.1326	116.282	74.1971	102.319	118.391	hsa-miR-26a-2*	12.2221	110.355	219	166
TCTTCTCTGTTTTGGCCATGTG	22	196.858	248.451	146.631	140.055	223.186	189.857	97.368	123.29	hsa-miR-942	143.343	110.329	94	167
ACTCTTTCCCTGTTGCACTAC	21	17.5615	16.5045	17.3245	15.5367	91.9	117.842	104.794	114.308	hsa-miR-130b*	16.4306	109.551	201	168
AAAGTGCTGCGACATTTGAGCGT	23	200.257	210.727	124.536	113.035	161.294	187.675	117.997	99.6114	hsa-miR-372	118.785	108.804	105	169
CGAAAACAGCAATTACCTTTGC	22	17.8447	12.9678	6.27699	4.05304	309.459	257.508	107.27	108.593	hsa-miR-570	5.16502	107.931	270	170
CAATCAGCAAGTATACTGCCCT	22	0.283249	0	1.00432	0	0	0	109.745	97.9785	hsa-miR-34a*	0.502159	103.862	440	171
TTTTCAACTCTAATGGGAGAGA	22	6.23148	11.7889	42.1814	43.6828	45.0123	15.2759	102.319	105.327	hsa-miR-1305	42.9321	103.823	148	172
CTAGGTATGGTCCCAGGGATCC	22	5.09849	2.6525	38.9173	35.3516	3.75102	13.0936	100.669	93.0795	hsa-miR-331-5p	37.1344	96.8741	155	173
AGCTGGTGTTGTGAATCAGGCCG	23	4.53199	3.24195	3.51511	3.60271	93.7756	89.473	80.0398	113.492	hsa-miR-138	3.55891	96.7658	292	174
CAAATTCGTATCTAGGGGAATA	22	153.238	108.458	234.759	231.474	37.5102	45.8276	94.0674	92.263	hsa-miR-10a*	233.117	93.1652	78	175
ATTCTAATTTCTCCACGTCTTT	22	124.063	145.888	48.7095	50.6631	290.704	340.434	90.7668	94.7125	hsa-miR-576-5p	49.6863	92.7397	141	176
TGTGTCACTCGATGACCACTGT	22	1.133	0.884167	0.502159	0.675507	191.302	152.759	89.9416	94.7125	hsa-miR-597	0.588833	92.3271	426	177
ACTCGGCGTGGCGTCGGTCGTG	22	5.38174	6.48389	81.0987	82.6371	1.87551	4.36453	80.865	91.4466	hsa-miR-1307	81.8679	86.1558	118	178
TATGGCTTTTCATTCCTATGTGA	23	0	0.294722	1.2554	1.57618	35.6347	30.5517	68.4877	102.877	hsa-miR-135b	1.41579	85.6825	361	179
AATGGCGCCACTAGGGTTGTG	21	79.3098	105.216	249.071	243.858	30.0082	43.6453	87.4662	82.4652	hsa-miR-652	246.465	84.9657	77	180
AATCCTTGGAACCTAGGTGTGAGT	24	13.596	16.7992	6.77915	10.8081	86.2735	87.2907	66.0122	89.8136	hsa-miR-362-5p	8.79363	77.9129	237	181
TATGGCTTTTTATTCCTATGTGA	23	0.849748	0.589445	1.00432	1.12585	28.1327	37.0985	85.8159	69.4014	hsa-miR-135a	1.06508	77.6086	392	182
TGTAAACATCCTTGACTGGAAG	22	483.79	534.626	184.292	194.321	268.198	185.493	70.9631	83.2817	hsa-miR-30e	189.307	77.1224	87	183
TTTCCGGCTCGCGTGGGTGTGT	22	0	0.884167	37.913	35.8019	1.87551	0	84.1656	66.1355	hsa-miR-1180	36.8575	75.1505	158	184
TAGTACCAGTACCTTGTGTTCA	22	0	0	3.76619	2.9272	1.87551	0	72.6134	77.5663	hsa-miR-624*	3.3467	75.0899	297	185
TCTTTGGTTATCTAGCTGTATGA	23	205.356	222.221	209.4	215.037	78.7715	69.8326	70.9631	79.1993	hsa-miR-9	212.218	75.0812	82	186
AGAGCTTAGCTGATTGGTGAAC	22	173.349	136.162	125.54	128.346	86.2735	106.931	74.2637	71.0344	hsa-miR-27b*	126.943	72.6491	101	187
TTCATTTGGTATAAACCGCGATT	23	1.98275	1.17889	0.753239	0.900677	185.676	196.404	61.0613	78.3828	hsa-miR-579	0.826958	69.722	408	188
TTTAGGATAAGCTTGACTTTTG	22	77.3271	117.889	60.008	64.6235	127.535	96.0198	71.7883	66.9519	hsa-miR-651	62.3158	69.3701	132	189
CCTCAGGGCTGTAGAACAGGGCT	23	38.8052	29.4722	14.5626	14.8612	196.929	181.128	77.5643	59.6036	hsa-miR-1266	14.7119	68.584	207	190
TGCTATGCCAACATATTGCCAT	22	0.283249	0.294722	0.25108	0.450338	123.784	109.113	55.2852	77.5663	hsa-miR-31*	0.350709	66.4258	483	191
AAAAGTATTTGCGGGTTTTGTC	22	4.24874	2.6525	18.0777	29.4972	9.37756	15.2759	68.4877	63.686	hsa-miR-548l	23.7874	66.0868	178	192
CTATACAATCTACTGTCTTTC	21	276.168	215.442	70.8045	68.9018	206.306	255.325	59.411	70.2179	hsa-let-7a*	69.8531	64.8144	122	193
AAAGTTCTGAGACACTCCGACT	22	83.2753	69.8492	152.405	144.784	33.7592	28.3695	71.7883	57.1541	hsa-miR-148a*	148.595	64.4712	93	194
CCTATTCTTGGTTACTTGCACG	22	54.6671	50.6923	57.2462	48.8617	69.3939	52.3744	65.1871	61.2365	hsa-miR-26a-1*	53.0539	63.2118	136	195
AGGTTGGGATCGGTTGCAATGCT	23	14.4457	18.5675	11.2986	10.5829	75.0204	72.0148	54.4601	70.2179	hsa-miR-92a-1*	10.9408	62.339	227	196
TGAGCGCCTCGACGACAGAGCCG	23	1.133	0.884167	21.8439	22.9673	1.87551	0	61.8864	60.42	hsa-miR-339-3p	22.4056	61.1532	184	197
TTAGGGCCCTGGCTCCATCTCC	22	6.23148	13.5572	12.0518	8.7816	84.398	67.6503	56.1104	63.686	hsa-miR-1296	10.4167	59.8982	230	198
TGGGGTGCCCACTCCGCAAGTT	22	0.566499	0	1.50648	0.675507	28.1327	21.8227	57.7607	57.9706	hsa-miR-4664-5p	1.09099	57.8656	390	199
TGAGGTAGGAGGTTGTATAGTT	22	77.0438	32.1247	178.518	707.256	15.0041	13.0936	67.6625	42.4573	hsa-let-7e	442.887	55.0599	65	200
CTTATGCAAGATTCCCTTCTAC	22	19.8275	21.22	13.8094	11.4836	50.6388	74.1971	66.8374	42.4573	hsa-miR-491-3p	12.6465	54.6473	217	201
TAATCCTTGCTACCTGGGTGAGA	23	1.41625	2.06306	2.5108	2.47686	39.3857	41.4631	56.9355	51.4387	hsa-miR-500a	2.49383	54.1871	324	202
TGGGTTTACGTTGGGAGAACT	21	363.409	401.412	231.244	185.089	105.029	159.306	55.2852	51.4387	hsa-miR-629	208.167	53.362	85	203
CTATACGACCTGCTGCCTTTCT	22	108.201	80.1645	14.0605	14.8612	350.721	320.793	51.1595	55.5211	hsa-let-7d*	14.4608	53.3403	208	204
TGGCAGTGTATTGTTAGCTGGT	22	1.133	2.35778	1.2554	1.57618	69.3939	78.5616	58.5858	47.3563	hsa-miR-449a	1.41579	52.971	362	205
AGGCAAGATGCTGGCATAGCT	21	0.283249	0.589445	0.502159	0.450338	18.7551	26.1872	70.138	32.6595	hsa-miR-31	0.476249	51.3987	449	206
CCTCCCACACCCAAGGCTTGCA	22	13.0295	11.4942	18.3288	16.6625	28.1327	43.6453	57.7607	42.4573	hsa-miR-532-3p	17.4957	50.109	199	207
TCTGGGCAACAAAGTGAGACCT	22	11.6132	10.9047	5.52375	6.5299	67.5184	69.8326	53.6349	45.7233	hsa-miR-1285	6.02683	49.6791	257	208
CACCCGGCTGTGTGCACATGTGC	23	50.1351	47.4503	28.8742	28.1461	75.0204	74.1971	48.684	46.5398	hsa-miR-941	28.5102	47.6119	169	209
TTATAAAGCAATGAGACTGATT	22	4.24874	5.305	19.8353	26.57	11.2531	8.72907	50.3343	40.8244	hsa-miR-340	23.2026	45.5793	181	210
AATGCACCTGGGCAAGGATTCA	22	11.6132	14.1467	6.27699	4.27821	108.78	109.113	41.2576	49.8057	hsa-miR-502-3p	5.2776	45.5317	268	211
ACCCGTCCCGTTCGTCCCCGGA	22	8.49748	8.25223	15.5669	12.8346	30.0082	32.734	47.0337	42.4573	hsa-miR-1247	14.2008	44.7455	209	212
CTTTCAGTCAGATGTTTGCTGC	22	53.5341	43.9136	47.7051	44.5835	35.6347	54.5567	35.4816	52.2552	hsa-miR-30d*	46.1443	43.8684	144	213
TCTGGCTCCGTGTCTTCACTCCC	23	10.197	6.48389	21.0907	19.5897	20.6306	17.4581	45.3834	37.5584	hsa-miR-149	20.3402	41.4709	194	214
AAGGCAGGGCCCCCGCTCCCC	21	0	0.294722	0.753239	1.57618	0	6.5468	44.5582	38.3749	hsa-miR-940	1.16471	41.4666	385	215
CTCCTGACTCCAGGTCCTGTGT	22	9.34723	9.72584	5.77483	5.8544	93.7756	69.8326	38.7822	41.6408	hsa-miR-378*	5.81461	40.2115	259	216
ACTGCCCTAAGTGCTCCTTCTGG	23	3.11574	3.53667	4.51943	4.72855	26.2572	15.2759	33.8313	46.5398	hsa-miR-18a*	4.62399	40.1855	277	217
TAGCAGCGGGAACAGTTCTGCAG	23	3.39899	2.6525	13.0561	13.285	7.50204	8.72907	44.5582	34.2925	hsa-miR-503	13.1706	39.4254	213	218
TGAGTGTGTGTGTGTGAGTGTGT	23	22.3767	24.462	22.5972	21.6162	39.3857	34.9163	33.0061	41.6408	hsa-miR-574-5p	22.1067	37.3235	185	219
ACCACTGACCGTTGACTGTACC	22	21.2437	17.9781	51.9735	48.1862	18.7551	15.2759	35.4816	38.3749	hsa-miR-181a-2*	50.0798	36.9282	139	220
CTGGGATCTCCGGGGTCTTGGTT	23	1.6995	1.47361	13.0561	10.1326	3.75102	2.18227	34.6564	37.5584	hsa-miR-769-3p	11.5944	36.1074	225	221
ATGCACCTGGGCAAGGATTCTG	22	5.09849	5.59973	61.5145	61.6963	7.50204	8.72907	29.7055	40.8244	hsa-miR-500a*	61.6054	35.2649	133	222
AAAGGTAATTGCAGTTTTTCCC	22	4.24874	3.83139	1.50648	0.900677	84.398	58.9212	39.6073	29.3935	hsa-miR-548ai	1.20358	34.5004	381	223
TTTTGCAATATGTTCCTGAATA	22	20.1107	30.3564	105.956	104.028	16.8796	10.9113	35.4816	30.21	hsa-miR-450b-5p	104.992	32.8458	109	224
TCTGTGAGACCAAAGAACTACT	22	165.134	211.611	72.0599	73.18	80.647	72.0148	27.23	38.3749	hsa-miR-4677-3p	72.6199	32.8025	121	225
TGAGGGGCAGAGAGCGAGACTTT	23	33.9899	35.9561	42.4325	45.4842	30.0082	37.0985	41.2576	23.6781	hsa-miR-423-5p	43.9583	32.4679	146	226
AAAAACTGAGACTACTTTTGCA	22	1.6995	1.17889	6.52807	2.25169	11.2531	26.1872	29.7055	34.2925	hsa-miR-548e	4.38988	31.999	281	227
AGCGCGGGCTGAGCGCTGCCAGTC	24	3.96549	4.42084	11.0475	12.1591	11.2531	34.9163	31.3558	31.0265	hsa-miR-2277-5p	11.6033	31.1912	224	228
TGCTGGATCAGTGGTTCGAGTC	22	0.849748	0.884167	42.1814	42.557	3.75102	0	28.8803	32.6595	hsa-miR-1287	42.3692	30.7699	149	229
GTTCTCCCAACGTAAGCCCAGC	22	3.68224	2.35778	4.01727	6.30474	20.6306	19.6404	28.8803	32.6595	hsa-miR-629*	5.16101	30.7699	271	230
CACCTTGCGCTACTCAGGTCTG	22	2.54924	4.12611	13.8094	9.90744	9.37756	6.5468	27.23	32.6595	hsa-miR-3200-3p	11.8584	29.9448	223	231
CAGTTATCACAGTGCTGATGCT	22	0.283249	0.294722	2.00864	0.675507	3.75102	8.72907	28.8803	30.21	hsa-miR-101*	1.34207	29.5452	370	232
TTATGGTTTGCCTGGGACTGAG	22	0.283249	0	12.0518	12.3843	0	4.36453	27.23	31.843	hsa-miR-584	12.2181	29.5365	220	233
ATGCTGACATATTTACTAGAGG	22	4.81524	5.59973	19.3331	26.7951	7.50204	4.36453	25.5797	32.6595	hsa-miR-628-5p	23.0641	29.1196	182	234
CTGCCAATTCCATAGGTCACAG	22	4.81524	5.305	3.51511	3.82788	24.3816	19.6404	28.0552	26.9441	hsa-miR-192*	3.6715	27.4996	290	235
TTAATGCTAATCGTGATAGGGGT	23	0.849748	0.294722	3.51511	2.47686	13.1286	13.0936	27.23	27.7606	hsa-miR-155	2.99599	27.4953	306	236
CTTAGCAGGTTGTATTATCATT	22	57.2164	43.0295	24.1036	27.2455	56.2653	50.1921	22.2791	32.6595	hsa-miR-374b*	25.6746	27.4693	173	237
AGGGGGAAAGTTCTATAGTCC	21	0.566499	1.17889	0	1.12585	52.5143	54.5567	19.8037	35.1089	hsa-miR-625	0.562923	27.4563	439	238
CTGGGAGGTGGATGTTTACTTC	22	8.49748	6.48389	3.51511	1.57618	48.7633	50.1921	31.3558	21.2287	hsa-miR-30b*	2.54565	26.2922	318	239
CCTCTGGGCCCTTCCTCCAG	20	1.6995	1.47361	2.25972	2.9272	3.75102	10.9113	29.7055	22.8616	hsa-miR-326	2.59346	26.2836	315	240
AGATGTCCAGCCACAATTCTCG	22	0	0	0.753239	1.57618	11.2531	4.36453	29.7055	22.8616	hsa-miR-2964a-5p	1.16471	26.2836	386	241
ATGACCTATGAATTGACAGAC	21	173.065	151.193	50.2159	51.3386	95.6511	115.66	28.8803	23.6781	hsa-miR-215	50.7772	26.2792	138	242
GTGAGTCTCTAAGAAAAGAGGA	22	25.7757	15.0308	7.78347	6.5299	48.7633	45.8276	28.0552	24.4946	hsa-miR-627	7.15669	26.2749	248	243
CTGGGAGAGGGTTGTTTACTCC	22	0.283249	0	1.2554	2.70203	13.1286	15.2759	28.8803	22.8616	hsa-miR-30c-1*	1.97871	25.871	330	244
AACATTCATTGTTGTCGGTGGGT	23	54.1006	51.5764	52.4756	43.6828	28.1327	17.4581	17.3282	34.2925	hsa-miR-181d	48.0792	25.8103	142	245
TACCACAGGGTAGAACCACGG	21	478.408	557.91	96.1635	102.002	159.418	189.857	28.0552	22.8616	hsa-miR-140-3p	99.0826	25.4584	112	246
CCGTGTTTCCCCCACGCTTT	20	5.94824	1.47361	0.25108	0.225169	61.8919	102.567	18.9785	31.843	hsa-miR-3676	0.238124	25.4108	516	247
ATTCTCTCTGGATCCCATGGAT	22	4.53199	5.305	2.76188	2.47686	43.1368	45.8276	26.4049	23.6781	hsa-miR-4768-5p	2.61937	25.0415	313	248
AAAAGTAATTGCGAGTTTTACC	22	0.566499	0.294722	0	0.675507	93.7756	93.8375	24.7546	24.4946	hsa-miR-548a-5p	0.337754	24.6246	496	249
TCAGCACCAGGATATTGTTGGAG	23	3.11574	2.06306	15.3159	14.636	1.87551	6.5468	28.0552	20.4122	hsa-miR-3065-3p	14.9759	24.2337	206	250
AAAAGTAATTGCGGTTTTTGCC	22	6.51473	7.66278	2.00864	1.80135	58.1408	65.468	19.8037	28.5771	hsa-miR-548c-5p	1.905	24.1904	332	251
CTAGTGCTCTCCGTTACAAGTA	22	3.96549	2.6525	20.3375	14.8612	7.50204	0	31.3558	16.3297	hsa-miR-4473	17.5993	23.8428	198	252
TCAACAAAATCACTGATGCTGGA	23	0.283249	0.884167	3.26404	4.72855	1.87551	2.18227	24.7546	22.0452	hsa-miR-3065-5p	3.99629	23.3999	284	253
CGTCAACACTTGCTGGTTTCCT	22	37.6722	27.7039	4.77051	4.05304	84.398	113.478	22.2791	24.4946	hsa-miR-505	4.41178	23.3869	280	254
AATGCACCCGGGCAAGGATTCT	22	13.8792	10.9047	22.5972	20.4904	22.5061	26.1872	26.4049	18.7792	hsa-miR-501-3p	21.5438	22.592	187	255
ACCGTGGCTTTCGATTGTTACT	22	11.6132	10.61	4.26835	6.5299	26.2572	45.8276	25.5797	17.9627	hsa-miR-132*	5.39913	21.7712	265	256
GGGGTTCCTGGGGATGGGATTT	22	1.6995	0.294722	2.25972	1.57618	16.8796	15.2759	20.6288	22.8616	hsa-miR-23a*	1.91795	21.7452	331	257
CTCCCACATGCAGGGTTTGCA	21	0.283249	0.294722	0.25108	0	15.0041	8.72907	28.0552	13.8803	hsa-miR-188-3p	0.12554	20.9677	548	258
TTCACCACCTTCTCCACCCAGC	22	26.9087	39.7875	21.0907	20.4904	43.1368	50.1921	23.1043	18.7792	hsa-miR-197	20.7905	20.9417	191	259
GATGCGCCGCCCACTGCCCCGCGC	24	0	0	0	0.675507	9.37756	8.72907	19.8037	22.0452	hsa-miR-4787-3p	0.337754	20.9244	497	260
TTGGCCATGGGGCTGCGCGG	20	6.23148	14.7361	32.8914	26.57	1.87551	10.9113	21.454	19.5957	hsa-miR-3187-3p	29.7307	20.5248	167	261
TTGAGAATGATGAATCATTAGG	22	29.4579	37.7245	24.1036	26.1196	26.2572	26.1872	18.9785	22.0452	hsa-miR-580	25.1116	20.5118	177	262
TTGCAGCTGCCTGGGAGTGACTTC	24	1.98275	2.6525	11.5497	10.1326	7.50204	6.5468	23.1043	15.5133	hsa-miR-1301	10.8411	19.3088	228	263
ACTGTAAACGCTTTCTGATG	20	1.41625	3.53667	0	0.225169	31.8837	61.1035	18.9785	18.7792	hsa-miR-3607-3p	0.112585	18.8789	584	264
GTGTGCGGAAATGCTTCTGCTA	22	0	0	1.00432	0.450338	1.87551	2.18227	9.90183	27.7606	hsa-miR-147b	0.727328	18.8312	414	265
GCTGCGCTTGGATTTCGTCCCC	22	0.566499	0.294722	3.76619	2.9272	1.87551	0	18.1534	17.1462	hsa-miR-191*	3.3467	17.6498	298	266
CAAAGTTTAAGATCCTTGAAGT	22	0	0.589445	3.51511	3.37754	1.87551	4.36453	15.6779	18.7792	hsa-miR-561	3.44633	17.2286	294	267
CAAAAATCTCAATTACTTTTGC	22	1.133	1.47361	0	0	101.278	115.66	15.6779	18.7792	hsa-miR-548c-3p	0	17.2286	638	268
AACTCGTGTTCAAAGCCTTTAG	22	4.81524	3.24195	17.5756	15.987	7.50204	2.18227	12.3773	22.0452	hsa-miR-4636	16.7813	17.2112	200	269
CGGGCGTGGTGGTGGGGG	18	102.536	83.4064	95.4103	98.3989	15.0041	135.301	19.8037	13.8803	hsa-miR-1268	96.9046	16.842	113	270
TAGATAAAATATTGGTACCTG	21	5.09849	10.0206	5.02159	5.40406	16.8796	28.3695	15.6779	17.9627	hsa-miR-577	5.21283	16.8203	269	271
AGTGGGGAACCCTTCCATGAGG	22	14.729	13.5572	6.02591	4.72855	54.3898	50.1921	14.0276	18.7792	hsa-miR-491-5p	5.37723	16.4034	266	272
AAAAGTGCTTACAGTGCAGGTAG	23	20.9604	11.4942	18.5799	22.5169	3.75102	0	19.8037	10.6143	hsa-miR-106a	20.5484	15.209	193	273
AGCTACAGTTACTTTTGCACCA	22	1.41625	0	0	0	13.1286	6.5468	18.1534	12.2473	hsa-miR-548v	0	15.2003	637	274
TGCCTACTGAGCTGATATCAGT	22	0.283249	1.17889	0.502159	0	13.1286	26.1872	15.6779	14.6968	hsa-miR-24-1*	0.25108	15.1873	501	275
TCTATACAGACCCTGGCTTTTC	22	0	0	0.502159	0	0	0	14.8527	15.5133	hsa-miR-1284	0.25108	15.183	502	276
TGGGTCTTTGCGGGCGAGATGA	22	16.995	20.3358	13.0561	14.636	26.2572	34.9163	12.3773	17.9627	hsa-miR-193a-5p	13.8461	15.17	210	277
ACTTGTATGCTAGCTCAGGTAG	22	1.98275	1.76833	3.01296	2.02652	5.62653	6.5468	11.5521	17.1462	hsa-miR-643	2.51974	14.3492	319	278
CCAAAACTGCAGTTACTTTTGC	22	23.2264	22.9883	7.53239	8.33126	22.5061	52.3744	14.0276	13.8803	hsa-miR-548o	7.93182	13.9539	242	279
AGTGCCTGAGGGAGTAAGAGCCC	23	1.98275	3.24195	1.2554	1.57618	26.2572	32.734	14.8527	12.2473	hsa-miR-550a	1.41579	13.55	363	280
ACTGCCCCAGGTGCTGCTGG	20	1.41625	0.884167	5.02159	6.5299	1.87551	13.0936	12.3773	14.6968	hsa-miR-324-3p	5.77575	13.537	260	281
CAAGCTCGTGTCTGTGGGTCCG	22	64.0143	53.3448	68.0426	66.6501	13.1286	17.4581	23.1043	3.26595	hsa-miR-99b*	67.3463	13.1851	125	282
ACGCCCTTCCCCCCCTTCTTCA	22	0.283249	0.294722	0.25108	0	13.1286	8.72907	14.8527	11.4308	hsa-miR-1249	0.12554	13.1418	549	283
CCAGTGGGGCTGCTGTTATCTG	22	26.3422	22.3989	88.129	88.4915	3.75102	2.18227	13.2024	13.0638	hsa-miR-194-1*	88.3102	13.1331	116	284
CCGCACTGTGGGTACTTGCTGC	22	35.4062	30.9459	143.869	125.644	5.62653	8.72907	14.0276	11.4308	hsa-miR-106b*	134.757	12.7292	97	285
AGAGTTGAGTCTGGACGTCCCG	22	68.2631	73.3859	39.1684	51.7889	20.6306	13.0936	18.1534	6.5319	hsa-miR-219-1-3p	45.4787	12.3426	145	286
GTCCCTCTCCAAATGTGTCTTG	22	0	0	0.25108	0.450338	11.2531	2.18227	13.2024	11.4308	hsa-miR-642a	0.350709	12.3166	484	287
AGAAGGGGTGAAATTTAAACGT	22	0	0	0	0	52.5143	34.9163	13.2024	11.4308	hsa-miR-3179	0	12.3166	640	288
CACAAGGTATTGGTATTACCT	21	1.133	0.589445	0.25108	0	39.3857	76.3794	10.727	12.2473	hsa-miR-624	0.12554	11.4871	551	289
CAAGAACCTCAGTTGCTTTTGT	22	4.53199	0.589445	0.25108	0	60.0164	82.9262	5.77607	17.1462	hsa-miR-548b-3p	0.12554	11.4611	553	290
CAGGGAGGCGCTCACTCTCTGCT	23	0	0	0	0	3.75102	4.36453	14.0276	7.34838	hsa-miR-4756-5p	0	10.688	639	291
TTCCCTTTGTCATCCTATGCCT	22	0	1.47361	0.753239	0.450338	7.50204	10.9113	6.60122	14.6968	hsa-miR-204	0.601789	10.649	424	292
GATGAGCTCATTGTAATATGAG	22	0	0	0.25108	0	1.87551	0	11.5521	8.98136	hsa-miR-556-5p	0.12554	10.2667	550	293
CCTGGGCAGCGTGTGGCTGAAGG	23	3.11574	5.01028	12.554	13.285	1.87551	2.18227	10.727	9.79785	hsa-miR-3187-5p	12.9195	10.2624	215	294
TTGTGAAGAAAGAAATTCTTA	21	0.283249	2.06306	0.753239	0.225169	16.8796	32.734	9.90183	10.6143	hsa-miR-3611	0.489204	10.2581	444	295
AGTTTTGCATAGTTGCACTACA	22	0	0.294722	0	0	61.8919	45.8276	7.42637	13.0638	hsa-miR-19a*	0	10.2451	645	296
ATCAGGGCTTGTGGAATGGGAAG	23	2.54924	4.42084	4.51943	3.37754	3.75102	4.36453	13.2024	6.5319	hsa-miR-3127-5p	3.94849	9.86717	285	297
CTGAAGTGATGTGTAACTGATCAG	24	68.2631	45.3873	16.0691	11.2585	45.0123	21.8227	12.3773	7.34838	hsa-miR-573	13.6638	9.86284	211	298
TCTCTGGGCCTGTGTCTTAGGC	22	28.8914	63.3653	42.1814	42.3318	7.50204	13.0936	11.5521	8.16487	hsa-miR-330-5p	42.2566	9.8585	150	299
TCTCGCTGGGGCCTCCA	17	51.8346	63.3653	37.6619	28.8216	33.7592	56.739	6.60122	13.0638	hsa-miR-720	33.2418	9.83251	162	300
TCCGTCTCAGTTACTTTATAGC	22	0.566499	0.884167	2.25972	3.37754	1.87551	0	5.77607	13.8803	hsa-miR-340*	2.81863	9.82818	308	301
GGAGGAACCTTGGAGCTTCGGC	22	79.8763	44.5031	27.6188	33.325	13.1286	13.0936	14.8527	4.08244	hsa-miR-3928	30.4719	9.46759	165	302
AACTGTTTGCAGAGGAAACTGA	22	0	0	16.3202	15.5367	0	0	12.3773	6.5319	hsa-miR-452	15.9284	9.45459	203	303
ACTCAAACTGTGGGGGCACT	20	264.272	271.734	109.471	89.3921	16.8796	54.5567	11.5521	7.34838	hsa-miR-371-5p	99.4314	9.45026	111	304
GAGGGCATGCGCACTTTGTCC	21	3.11574	1.76833	0	0.225169	22.5061	15.2759	10.727	8.16487	hsa-miR-4761-3p	0.112585	9.44593	585	305
TGATATGTTTGATATTGGGTT	21	2.83249	2.35778	1.2554	0.450338	28.1327	43.6453	8.25153	10.6143	hsa-miR-190b	0.852868	9.43293	405	306
TGAGAACTGAATTCCATAGGCT	22	0.566499	0.294722	8.78779	6.98024	0	6.5468	9.90183	8.16487	hsa-miR-146b-5p	7.88402	9.03335	244	307
TCCCCCAGGTGTGATTCTGATTT	23	3.68224	8.84167	2.76188	2.70203	13.1286	15.2759	9.07668	8.98136	hsa-miR-361-3p	2.73195	9.02902	309	308
AAGATGTGGAAAAATTGGAATC	22	8.21423	6.77862	5.52375	7.43058	15.0041	4.36453	12.3773	4.89892	hsa-miR-576-3p	6.47717	8.63811	254	309
TGGTGCGGAGAGGGCCCACAGTG	23	0	0.294722	0	0.450338	7.50204	8.72907	10.727	6.5319	hsa-miR-675	0.225169	8.62944	538	310
AAGTTCTGTTATACACTCAGGC	22	6.79798	3.83139	13.3072	17.5632	3.75102	4.36453	9.90183	7.34838	hsa-miR-148b*	15.4352	8.62511	205	311
CCCTTGGGTCTGATGGGGTAG	21	5.09849	4.12611	6.27699	7.88092	13.1286	8.72907	7.42637	9.79785	hsa-miR-3189-3p	7.07896	8.61211	250	312
ACTGGACTTGGAGTCAGAAA	20	0.849748	1.47361	3.26404	4.05304	1.87551	2.18227	4.95092	12.2473	hsa-miR-378d	3.65854	8.59911	291	313
TGACCTGGGACTCGGACAGCTG	22	0.283249	2.94722	3.26404	2.02652	9.37756	13.0936	9.07668	7.34838	hsa-miR-3661	2.64528	8.21253	312	314
TCCAGCATCAGTGATTTTGTTG	22	0	0	0.753239	0.900677	0	0	8.25153	8.16487	hsa-miR-338-3p	0.826958	8.2082	409	315
TGGTTCTAGACTTGCCAACTA	21	0.849748	0	0.753239	0.225169	9.37756	10.9113	6.60122	9.79785	hsa-miR-182*	0.489204	8.19953	445	316
ACTCCATTTGTTTTGATGATGGA	23	0	0	0	0	0	2.18227	11.5521	4.08244	hsa-miR-136	0	7.81729	641	317
TCGACAGCACGACACTGCCTTC	22	0.283249	0.294722	0	0	3.75102	0	9.90183	5.71541	hsa-miR-196b*	0	7.80862	642	318
AAAGACATAGGATAGAGTCACCTC	24	0.283249	0	0	0	43.1368	26.1872	6.60122	8.98136	hsa-miR-641	0	7.79129	647	319
ACCCCACTCCTGGTACC	17	5.94824	5.01028	1.75756	2.02652	28.1327	50.1921	5.77607	9.79785	hsa-miR-4286	1.89204	7.78696	334	320
TGAGAACTGAATTCCATGGGTT	22	3.96549	3.83139	12.0518	10.1326	7.50204	2.18227	12.3773	2.44946	hsa-miR-146a	11.0922	7.41338	226	321
ACTCCAGCCCCACAGCCTCAGC	22	1.133	0.589445	1.75756	1.12585	3.75102	0	8.25153	6.5319	hsa-miR-766	1.4417	7.39171	355	322
TTGTGGCTGGTCATGAGGCTAA	22	3.39899	7.36806	7.03023	6.75507	11.2531	15.2759	7.42637	7.34838	hsa-miR-4474-3p	6.89265	7.38738	251	323
CCCAGTGTTCAGACTACCTGTTC	23	0.283249	0.294722	0.753239	2.25169	1.87551	4.36453	7.42637	7.34838	hsa-miR-199a-5p	1.50247	7.38738	354	324
GTCCAGTTTTCCCAGGAATCCCT	23	0	0	0.502159	0	0	2.18227	5.77607	8.98136	hsa-miR-145	0.25108	7.37871	503	325
TGTGTCCCATTATTGGTGATT	21	0	0	0	0	1.87551	2.18227	5.77607	8.98136	hsa-miR-3657	0	7.37871	651	326
ACGGGTTAGGCTCTTGGGAGCT	22	0.566499	1.17889	0	0.225169	69.3939	100.384	4.95092	9.79785	hsa-miR-125b-1*	0.112585	7.37438	587	327
CACGCTCATGCACACACCCACA	22	12.7462	12.0836	5.02159	4.50338	15.0041	4.36453	10.727	3.26595	hsa-miR-574-3p	4.76249	6.99647	275	328
AAGTGCCGCCATCTTTTGAGTGT	23	0	0.294722	0.502159	0.225169	1.87551	6.5468	9.90183	4.08244	hsa-miR-371-3p	0.363664	6.99213	469	329
TCGGATCCGTCTGAGCTTGGCT	22	0	0.294722	1.00432	2.25169	0	0	7.42637	6.5319	hsa-miR-127-3p	1.628	6.97914	348	330
ATATTACCATTAGCTCATCTTT	22	0.283249	0.884167	0.502159	0.225169	71.2694	52.3744	7.42637	6.5319	hsa-miR-556-3p	0.363664	6.97914	470	331
TGGAATGTAAAGAAGTATGTAT	22	16.4285	15.915	28.1209	22.9673	5.62653	2.18227	6.60122	7.34838	hsa-miR-1	25.5441	6.9748	174	332
TCCGAGCCTGGGTCTCCCTCTT	22	0	0.884167	2.76188	2.9272	1.87551	0	6.60122	7.34838	hsa-miR-615-3p	2.84454	6.9748	307	333
TCAGCAGGCAGGCTGGTGCAGC	22	0.283249	0.294722	0.25108	0.225169	7.50204	13.0936	6.60122	7.34838	hsa-miR-3619-5p	0.238124	6.9748	517	334
TATTCATTTATCCCCAGCCTACA	23	0	1.76833	0.753239	0.675507	11.2531	17.4581	4.95092	8.98136	hsa-miR-664	0.714373	6.96614	415	335
TGGTAGACTATGGAACGTAGG	21	1.133	0	2.00864	1.80135	0	2.18227	9.90183	3.26595	hsa-miR-379	1.905	6.58389	333	336
TTCAACGGGTATTTATTGAGCA	22	0.849748	0.884167	1.2554	1.12585	11.2531	15.2759	9.07668	4.08244	hsa-miR-95	1.19062	6.57956	382	337
GTGAATTACCGAAGGGCCATAA	22	0.283249	0.589445	1.2554	0.225169	5.62653	0	8.25153	4.89892	hsa-miR-183*	0.740284	6.57522	413	338
TAGTACTGTGCATATCATCTAT	22	32.2904	35.072	12.0518	7.65575	18.7551	17.4581	6.60122	6.5319	hsa-miR-1278	9.85379	6.56656	233	339
TTGCATAGTCACAAAAGTGATC	22	0	0.589445	0	0	71.2694	50.1921	9.07668	3.26595	hsa-miR-153	0	6.17131	643	340
GAGAGCAGTGTGTGTTGCCTGG	22	0.566499	0.294722	0	0	26.2572	30.5517	8.25153	4.08244	hsa-miR-2278	0	6.16698	644	341
CTCGTGGGCTCTGGCCACGGCC	22	0	0	22.3461	20.0401	0	0	9.90183	1.63297	hsa-miR-3677-3p	21.1931	5.7674	189	342
TGTGACAATAGAGATGAACATG	22	0	0	2.00864	0.675507	0	0	9.90183	1.63297	hsa-miR-4504	1.34207	5.7674	371	343
CGGGGTTTTGAGGGCGAGATGA	22	2.26599	2.06306	1.50648	1.80135	5.62653	6.5468	5.77607	5.71541	hsa-miR-193b*	1.65392	5.74574	347	344
TGTCTACTACTGGAGACACTGG	22	0	0.294722	1.00432	0.675507	5.62653	6.5468	5.77607	5.71541	hsa-miR-934	0.839913	5.74574	406	345
TTCTCCAAAAGAAAGCACTTTCTG	24	0.283249	0	0	0	3.75102	2.18227	4.95092	6.5319	hsa-miR-515-5p	0	5.74141	652	346
CTGGCGGAGCCCATTCCATGCCA	23	0	0	0	0	0	2.18227	2.47546	8.98136	hsa-miR-4730	0	5.72841	663	347
TCAGGTGTGGAAACTGAGGCAG	22	36.5392	45.682	78.5879	70.9283	3.75102	6.5468	8.25153	2.44946	hsa-miR-3934	74.7581	5.35049	120	348
TCCGGTTCTCAGGGCTCCACC	21	33.4234	50.6923	42.1814	38.9543	3.75102	4.36453	7.42637	3.26595	hsa-miR-671-3p	40.5678	5.34616	151	349
TAGTGGTCCTAAACATTTCACA	22	0.849748	0.589445	1.50648	0.450338	3.75102	6.5468	7.42637	3.26595	hsa-miR-3545-5p	0.978408	5.34616	397	350
TTCAGCCAGGCTAGTGCAGTCT	22	0	0.589445	0	0	0	15.2759	7.42637	3.26595	hsa-miR-3157-5p	0	5.34616	646	351
AACTCTGTCTTCACTCATGAGT	22	0.283249	0	0.25108	0	3.75102	0	6.60122	4.08244	hsa-miR-3664-5p	0.12554	5.34183	552	352
AGGCGGAGACTTGGGCAATTG	21	0	0.294722	0	0.225169	0	6.5468	6.60122	4.08244	hsa-miR-25*	0.112585	5.34183	586	353
TTTGAGGCTACAGTGAGATGTG	22	0	0	0	0	20.6306	6.5468	6.60122	4.08244	hsa-miR-1304	0	5.34183	648	354
GAAAATGATGAGTAGTGACTGATG	24	119.531	76.0384	35.6533	40.0801	13.1286	6.5468	5.77607	4.89892	hsa-miR-3662	37.8667	5.3375	154	355
CAGCAGCACACTGTGGTTTGT	21	4.53199	2.6525	0.25108	0.675507	37.5102	43.6453	5.77607	4.89892	hsa-miR-497	0.463294	5.3375	455	356
CAAGCTTGTATCTATAGGTATG	22	21.2437	13.852	1.50648	1.35101	35.6347	56.739	4.95092	5.71541	hsa-miR-100*	1.42875	5.33316	358	357
CAAAACGTGAGGCGCTGCTAT	21	0.566499	1.17889	2.25972	0.900677	5.62653	8.72907	3.30061	7.34838	hsa-miR-424*	1.5802	5.3245	350	358
GAGTGCCTTCTTTTGGAGCGTT	22	0	0	0	0	15.0041	17.4581	2.47546	8.16487	hsa-miR-515-3p	0	5.32016	664	359
TGAGGTAGTAGGTTGTATGGTT	22	210.171	88.7115	74.5707	48.1862	11.2531	4.36453	8.25153	1.63297	hsa-let-7c	61.3784	4.94225	134	360
AAAAGCTGGGTTGAGAGGGCAA	22	1.98275	0.589445	1.50648	0.225169	0	0	8.25153	1.63297	hsa-miR-320b	0.865823	4.94225	404	361
ACTCAAAACCCTTCAGTGACTT	22	0	0	0	0	18.7551	24.0049	5.77607	4.08244	hsa-miR-616*	0	4.92925	650	362
GCAAAGCACACGGCCTGCAGAGA	23	0	0.294722	0.25108	0.450338	1.87551	2.18227	4.95092	4.89892	hsa-miR-330-3p	0.350709	4.92492	485	363
AAAAGTAATTGCGGTCTTTGGT	22	5.38174	5.59973	23.6015	27.4706	0	0	2.47546	7.34838	hsa-miR-548j	25.5361	4.91192	175	364
ACAAGGTGTGCATGCCTGACC	21	0.566499	1.17889	0	0	9.37756	10.9113	5.77607	3.26595	hsa-miR-4761-5p	0	4.52101	649	365
AAAGTGCATCCTTTTAGAGTGT	22	0	0	0	0.225169	0	2.18227	4.12576	4.89892	hsa-miR-519a	0.112585	4.51234	588	366
GTGGGTTGGGGCGGGCTCTG	20	3.96549	4.42084	28.8742	23.6428	0	0	1.65031	7.34838	hsa-miR-3940-5p	26.2585	4.49934	172	367
CTGTACAGCCTCCTAGCTTTCC	22	3.68224	2.94722	0.25108	0.225169	33.7592	30.5517	5.77607	2.44946	hsa-let-7a-2*	0.238124	4.11276	518	368
ACAGGTGAGGTTCTTGGGAGCC	22	0.849748	0.589445	0.502159	1.35101	1.87551	0	4.95092	3.26595	hsa-miR-125a-3p	0.926587	4.10843	402	369
ACCTGGCATACAATGTAGATTT	22	0.566499	0	0	0.450338	0	2.18227	4.95092	3.26595	hsa-miR-221*	0.225169	4.10843	539	370
CTGGTTTCACATGGTGGCTTAG	22	1.41625	2.35778	6.77915	4.50338	5.62653	2.18227	3.30061	4.89892	hsa-miR-29b-2*	5.64127	4.09977	263	371
ATCGTGCATCCCTTTAGAGTGT	22	0	0	0.753239	0	1.87551	4.36453	2.47546	5.71541	hsa-miR-517a	0.376619	4.09543	464	372
TCAGAACAAATGCCGGTTCCCAGA	24	0	0	1.75756	1.57618	0	0	5.77607	1.63297	hsa-miR-589*	1.66687	3.70452	344	373
TCTGCAAGTGTCAGAGGCGAGG	22	0	0	0.25108	0	1.87551	0	4.95092	2.44946	hsa-miR-2276	0.12554	3.70019	554	374
TACATGGATGGAAACCTTCAAGC	23	0.849748	0.884167	26.6144	20.4904	0	0	4.12576	3.26595	hsa-miR-4802-3p	23.5524	3.69586	179	375
TGACCGATTTCTCCTGGTGTTC	22	0	0	0.502159	0.225169	1.87551	2.18227	3.30061	4.08244	hsa-miR-29c*	0.363664	3.69152	471	376
TGTGAGGTTGGCATTGTTGTCT	22	0	0.589445	0	0	1.87551	6.5468	2.47546	4.89892	hsa-miR-1294	0	3.68719	669	377
CAAAGACTGCAATTACTTTTGCG	23	1.98275	0	0.502159	0.675507	0	4.36453	0	7.34838	hsa-miR-548T	0.588833	3.67419	433	378
GACCGAGAGGGCCTCGGCTGT	21	0	0.294722	3.51511	1.80135	0	0	4.95092	1.63297	hsa-miR-4523	2.65823	3.29195	311	379
AAGGGCTTCCTCTCTGCAGGAC	22	16.1452	13.2625	32.1382	30.623	0	0	4.12576	2.44946	hsa-miR-3158-3p	31.3806	3.28761	164	380
TGTAAACATCCTCGACTGGAAG	22	1.6995	1.17889	10.5453	11.0333	0	0	4.12576	2.44946	hsa-miR-30a	10.7893	3.28761	229	381
TGACAACTATGGATGAGCTCT	21	37.3889	40.0823	9.54103	10.1326	9.37756	21.8227	4.12576	2.44946	hsa-miR-549	9.83682	3.28761	234	382
TCTCTCGGCTCCTCGCGGCTC	21	4.24874	5.89445	5.27267	6.98024	7.50204	6.5468	4.12576	2.44946	hsa-miR-3615	6.12646	3.28761	256	383
TACAGTATAGATGATGTACT	20	0	0	0.25108	0	3.75102	2.18227	4.12576	2.44946	hsa-miR-144	0.12554	3.28761	555	384
CAGTGCAATGTTAAAAGGGCAT	22	0	0	0	0	0	0	4.12576	2.44946	hsa-miR-130a	0	3.28761	653	385
ATGGGTGAATTTGTAGAAGGAT	22	47.0194	37.135	21.3418	21.8414	5.62653	10.9113	3.30061	3.26595	hsa-miR-1262	21.5916	3.28328	186	386
TCCCCTTCTGCAGGCCTGCTGG	22	0.849748	0.884167	1.75756	0.675507	1.87551	4.36453	3.30061	3.26595	hsa-miR-3127-3p	1.21653	3.28328	378	387
TTGTTCTTTGGTCTTTCAGCCA	22	4.53199	3.83139	1.00432	1.12585	15.0041	10.9113	3.30061	3.26595	hsa-miR-4677-5p	1.06508	3.28328	393	388
TCCTTCATTCCACCGGAGTCTG	22	0	0	0	0.225169	0	0	3.30061	3.26595	hsa-miR-205	0.112585	3.28328	590	389
TATGGAGGTTCTAGACCATGTT	22	0	0	0.502159	0.450338	1.87551	2.18227	2.47546	4.08244	hsa-miR-4802-5p	0.476249	3.27895	450	390
AGGCATTGACTTCTCACTAGCT	22	0.566499	1.47361	0.502159	0.225169	11.2531	13.0936	2.47546	4.08244	hsa-miR-1256	0.363664	3.27895	472	391
ACAAAGTGCTTCCCTTTAGAGTGT	24	0	0	0	0	0	0	2.47546	4.08244	hsa-miR-520g	0	3.27895	660	392
CTATACAATCTATTGCCTTCCC	22	0.566499	0	0.25108	0	1.87551	6.5468	1.65031	4.89892	hsa-let-7f-1*	0.12554	3.27461	558	393
GACTCACTCACAGGATTGTGCA	22	3.39899	5.01028	2.76188	2.25169	5.62653	0	5.77607	0	hsa-miR-3680	2.50678	2.88803	322	394
TAACAGTCTCCAGTCACGGCC	21	13.596	16.5045	5.02159	4.72855	9.37756	10.9113	4.95092	0.816487	hsa-miR-212	4.87507	2.8837	274	395
TTAATTTTTTGTTTCGGTCACT	22	1.133	5.01028	3.26404	3.60271	0	2.18227	4.95092	0.816487	hsa-miR-4775	3.43337	2.8837	295	396
TAAAGAACTCTTAAAACCCAAT	22	0.566499	1.17889	0	0.450338	1.87551	0	4.12576	1.63297	hsa-miR-3133	0.225169	2.87937	540	397
TGTGACTTTAAGGGAAATGGCG	22	9.06398	8.54695	9.54103	7.65575	1.87551	0	3.30061	2.44946	hsa-miR-3164	8.59839	2.87504	239	398
GGGGGTCCCCGGTGCTCGGATC	22	0	0	0.25108	0.675507	5.62653	6.5468	3.30061	2.44946	hsa-miR-615-5p	0.463294	2.87504	456	399
AAAACCGTCTAGTTACAGTTGT	22	0	0.294722	0	0	0	0	3.30061	2.44946	hsa-miR-1537	0	2.87504	654	400
CTGGGGAGATCCTCGAGGTTGG	22	0.283249	0	0.753239	0	5.62653	4.36453	2.47546	3.26595	hsa-miR-3150a-3p	0.376619	2.8707	465	401
CAAAACTGGCAATTACTTTTGC	22	0.849748	0.294722	0.502159	0.225169	30.0082	15.2759	2.47546	3.26595	hsa-miR-548a-3p	0.363664	2.8707	473	402
TATACAAGGGCAAGCTCTCTGT	22	0	0	0.25108	0.450338	0	0	2.47546	3.26595	hsa-miR-381	0.350709	2.8707	487	403
AAAGTGCTTCCTTTTAGAGGGT	22	0	0	0.25108	0	5.62653	2.18227	1.65031	4.08244	hsa-miR-520c-3p	0.12554	2.86637	556	404
AGGTGGATGCAATGTGACCTCA	22	0.566499	0.294722	0	0.225169	5.62653	10.9113	3.30061	1.63297	hsa-miR-3165	0.112585	2.46679	589	405
CCCCGGGGAGCCCGGCG	17	0	0	0	0	16.8796	34.9163	3.30061	1.63297	hsa-miR-4532	0	2.46679	656	406
CAGCCCGGATCCCAGCCCACTT	22	2.26599	2.06306	6.02591	4.72855	3.75102	2.18227	2.47546	2.44946	hsa-miR-3940-3p	5.37723	2.46246	267	407
ACTGACAGGAGAGCATTTTGA	21	0.849748	0.884167	2.00864	1.57618	3.75102	0	2.47546	2.44946	hsa-miR-3660	1.79241	2.46246	336	408
TGTCCTCTAGGGCCTGCAGTCT	22	0	0.589445	1.2554	0.900677	0	0	2.47546	2.44946	hsa-miR-3909	1.07804	2.46246	391	409
GTAGAGGAGATGGCGCAGGG	20	2.54924	1.76833	0.25108	0.900677	1.87551	17.4581	2.47546	2.44946	hsa-miR-877	0.575878	2.46246	435	410
ATCTAAATGCAGCATGCCAGTC	22	0	0.294722	0	0	1.87551	2.18227	1.65031	3.26595	hsa-miR-4799-5p	0	2.45813	675	411
TTCGGGCTGGCCTGCTGCTCCGG	23	1.98275	4.42084	3.26404	3.37754	1.87551	0	0.825153	4.08244	hsa-miR-3944-3p	3.32079	2.45379	301	412
CAAAAGTGATCGTGGTTTTTG	21	27.7584	27.4092	3.76619	2.9272	9.37756	26.1872	4.12576	0	hsa-miR-548t	3.3467	2.06288	299	413
TGAGATGAAGCACTGTAGCTC	21	0	0	0	0.450338	0	0	3.30061	0.816487	hsa-miR-143	0.225169	2.05855	541	414
AACATTCAACCTGTCGGTGAGT	22	1.133	1.47361	1.75756	2.70203	0	2.18227	2.47546	1.63297	hsa-miR-181c	2.22979	2.05422	326	415
TCACTCCTCTCCTCCCGTCTT	21	0	0	0.502159	0	1.87551	0	2.47546	1.63297	hsa-miR-483-3p	0.25108	2.05422	504	416
AGCCTGGAAGCTGGAGCCTGCAGT	24	0.566499	1.47361	0	0.225169	5.62653	6.5468	2.47546	1.63297	hsa-miR-1254	0.112585	2.05422	591	417
ATAGCAATTGCTCTTTTGGAA	21	0.283249	0	0	0	11.2531	13.0936	2.47546	1.63297	hsa-miR-4766-3p	0	2.05422	661	418
CTGCCCTGGCCCGAGGGACCGA	22	0	0	0	0	0	0	2.47546	1.63297	hsa-miR-874	0	2.05422	662	419
ATGGCCAGAGCTCACACAGAGG	22	3.68224	3.53667	8.03455	6.75507	0	0	1.65031	2.44946	hsa-miR-4435	7.39481	2.04988	247	420
AGGCAGTGTAGTTAGCTGATTGC	23	2.26599	1.47361	1.50648	1.35101	0	8.72907	1.65031	2.44946	hsa-miR-34c-5p	1.42875	2.04988	359	421
CTGGGGGACGCGTGAGCGCGAGC	23	1.41625	0.294722	1.00432	0.225169	5.62653	0	1.65031	2.44946	hsa-miR-4665-5p	0.614744	2.04988	422	422
TGTGCTTGCTCGTCCCGCCCGCA	23	0	0	0.25108	0.675507	0	0	1.65031	2.44946	hsa-miR-636	0.463294	2.04988	458	423
TAGGAGCTCAACAGATGCCTGTT	23	0	0	0	0.450338	0	0	1.65031	2.44946	hsa-miR-3139	0.225169	2.04988	542	424
CCCCGGTGTTGGGGCGCGTCTGC	23	0	0	0.25108	0	0	0	1.65031	2.44946	hsa-miR-4783-3p	0.12554	2.04988	557	425
GCGGGGGTGGCGGCGGCATCCC	22	0	0	0	0	0	0	1.65031	2.44946	hsa-miR-4787-5p	0	2.04988	679	426
CGGGCTGTCCGGAGGGGTCGGCT	23	0	0.294722	1.2554	2.47686	0	0	0.825153	3.26595	hsa-miR-4741	1.86613	2.04555	335	427
TGGGGAGCTGAGGCTCTGGGGGTG	24	0	0.294722	1.50648	2.02652	0	6.5468	0.825153	3.26595	hsa-miR-939	1.7665	2.04555	339	428
ATGTAGGGCTAAAAGCCATGGG	22	0.283249	0.294722	1.75756	0.225169	0	0	0.825153	3.26595	hsa-miR-135b*	0.991363	2.04555	396	429
TTTAGAGACGGGGTCTTGCTCT	22	0.283249	0	0.502159	0.675507	0	2.18227	0.825153	3.26595	hsa-miR-1303	0.588833	2.04555	429	430
TCCTTTGCCTATTCTATTTAAG	22	0	0	0	0	5.62653	6.5468	0.825153	3.26595	hsa-miR-3121-5p	0	2.04555	714	431
TGTGTACACACGTGCCAGGCGCT	23	0	0	0	0	3.75102	0	0.825153	3.26595	hsa-miR-3177-5p	0	2.04555	718	432
TATGTGCCTTTGGACTACATCG	22	1.133	1.76833	1.2554	2.25169	1.87551	2.18227	0	4.08244	hsa-miR-455-5p	1.75354	2.04122	341	433
TCACCAGCCCTGTGTTCCCTAG	22	3.39899	3.53667	0.753239	1.57618	5.62653	24.0049	0	4.08244	hsa-miR-1226	1.16471	2.04122	388	434
TGCCCCATCTGTGCCCTGGGTAGGA	25	0	0	0	0	3.75102	2.18227	0	4.08244	hsa-miR-3189-5p	0	2.04122	802	435
CAAAAACCGCAATTACTTTTGCA	23	0	0	0	0	1.87551	2.18227	3.30061	0	hsa-miR-548z	0	1.65031	655	436
CTGTTGCCACTAACCTCAACCT	22	0	0	0	0	3.75102	2.18227	3.30061	0	hsa-miR-744*	0	1.65031	657	437
GGGAGCCAGGAAGTATTGATGT	22	0	0	0	0	3.75102	0	3.30061	0	hsa-miR-505*	0	1.65031	658	438
TGGGAACGGGTTCCGGCAGACGCTG	25	0	0.294722	3.01296	2.02652	0	0	2.47546	0.816487	hsa-miR-1292	2.51974	1.64597	320	439
TCTACAGTGCACGTGTCTCCAG	22	0.283249	0.294722	2.00864	1.57618	0	0	2.47546	0.816487	hsa-miR-139-5p	1.79241	1.64597	337	440
GATATCAGCTCAGTAGGCACCG	22	0	0	0.25108	0.450338	0	0	2.47546	0.816487	hsa-miR-3074-3p	0.350709	1.64597	486	441
TACGCGCAGACCACAGGATGTC	22	0	0	0	0.225169	0	0	2.47546	0.816487	hsa-miR-3939	0.112585	1.64597	592	442
AAAGTGCATCCTTTTAGAGGTT	22	0	0	0	0	3.75102	0	2.47546	0.816487	hsa-miR-519b-3p	0	1.64597	659	443
GCATGTGATGAAGCAAATCAGT	22	0	0.294722	0	0	1.87551	2.18227	2.47546	0.816487	hsa-miR-3607-5p	0	1.64597	665	444
TAAAGTAAATATGCACCAAAA	21	0	0	0	0	7.50204	0	2.47546	0.816487	hsa-miR-559	0	1.64597	666	445
TGACAGCGCCCTGCCTGGCTC	21	0	0	0	0	0	0	2.47546	0.816487	hsa-miR-2277-3p	0	1.64597	667	446
TGAGGCTCTGTTAGCCTTGGCTC	23	0.283249	0	0	0	1.87551	2.18227	2.47546	0.816487	hsa-miR-2467-5p	0	1.64597	668	447
ATTGTCCTTGCTGTTTGGAGAT	22	0.566499	1.47361	9.54103	9.90744	0	0	1.65031	1.63297	hsa-miR-2355-3p	9.72423	1.64164	235	448
CAAGTCACTAGTGGTTCCGTT	21	0	0	6.77915	8.7816	0	0	1.65031	1.63297	hsa-miR-224	7.78037	1.64164	245	449
AATCCTTTGTCCCTGGGTGAGA	22	8.49748	2.35778	3.76619	4.50338	0	2.18227	1.65031	1.63297	hsa-miR-501-5p	4.13479	1.64164	282	450
CGGATGAGCAAAGAAAGTGGTT	22	4.53199	2.6525	1.75756	0.450338	7.50204	6.5468	1.65031	1.63297	hsa-miR-1255b	1.10395	1.64164	389	451
GGGACCATCCTGCCTGCTGTGG	22	4.81524	4.71556	0.502159	1.35101	24.3816	15.2759	1.65031	1.63297	hsa-miR-3619-3p	0.926587	1.64164	403	452
CCCAGTGTTTAGACTATCTGTTC	23	0	0.294722	0.25108	0.450338	0	0	1.65031	1.63297	hsa-miR-199b-5p	0.350709	1.64164	488	453
CAGGGCCTCACTGTATCGCCCA	22	0.566499	1.17889	0.502159	0	13.1286	8.72907	1.65031	1.63297	hsa-miR-4512	0.25108	1.64164	505	454
ACTCAAAATGGGGGCGCTTTCC	22	0.566499	0.884167	0	0.225169	5.62653	6.5468	1.65031	1.63297	hsa-miR-373*	0.112585	1.64164	595	455
AACGCACTTCCCTTTAGAGTGT	22	0	0	0	0	1.87551	0	1.65031	1.63297	hsa-miR-521	0	1.64164	671	456
CCTCTGAAATTCAGTTCTTCAG	22	0	0	0	0	0	0	1.65031	1.63297	hsa-miR-146a*	0	1.64164	676	457
TCTGTATTCTCCTTTGCCTGCAG	23	7.08123	5.59973	5.02159	4.95372	0	0	0.825153	2.44946	hsa-miR-4742-3p	4.98766	1.63731	273	458
ATATGGGTTTACTAGTTGGT	20	0.283249	0	2.5108	0.900677	0	0	0.825153	2.44946	hsa-miR-3115	1.70574	1.63731	342	459
TCGTGTCTTGTGTTGCAGCCGG	22	0	0	1.00432	2.02652	0	0	0.825153	2.44946	hsa-miR-187	1.51542	1.63731	352	460
TGCCTACTGAGCTGAAACACAG	22	0.283249	0.589445	0.502159	0.675507	0	0	0.825153	2.44946	hsa-miR-24-2*	0.588833	1.63731	428	461
TACCCAGTCTCCGGTGCAGCC	21	0.849748	0.884167	0.25108	0.900677	3.75102	2.18227	0.825153	2.44946	hsa-miR-3130-5p	0.575878	1.63731	437	462
TATGCATTGTATTTTTAGGTCC	22	1.133	0.884167	0.25108	0.450338	3.75102	4.36453	0.825153	2.44946	hsa-miR-586	0.350709	1.63731	490	463
CCAGTCCTGTGCCTGCCGCCT	21	0	0	0.25108	0.225169	0	0	0.825153	2.44946	hsa-miR-1910	0.238124	1.63731	519	464
GTGTCTTTTGCTCTGCAGTCA	21	0	0	0.25108	0	0	0	0.825153	2.44946	hsa-miR-511	0.12554	1.63731	563	465
TGGGTTCCTGGCATGCTGATTT	22	0	0	0	0.225169	0	0	0.825153	2.44946	hsa-miR-23b*	0.112585	1.63731	602	466
ACTCTAGCTGCCAAAGGCGCT	21	0	0	0	0	0	0	0.825153	2.44946	hsa-miR-1251	0	1.63731	686	467
GCTAAGGAAGTCCTGTGCTCAG	22	0	0.294722	0	0	1.87551	0	0.825153	2.44946	hsa-miR-4521	0	1.63731	704	468
TTTGTATGGATATGTGTGTGTAT	23	1.98275	3.83139	4.01727	3.60271	0	0	2.47546	0	hsa-miR-3149	3.80999	1.23773	289	469
TAACGCATAATATGGACATGT	21	7.93098	6.18917	4.26835	5.8544	7.50204	4.36453	1.65031	0.816487	hsa-miR-3912	5.06138	1.2334	272	470
CTCCTGGGGCCCGCACTCTCGC	22	3.39899	4.12611	2.76188	2.25169	1.87551	0	1.65031	0.816487	hsa-miR-1343	2.50678	1.2334	323	471
ACGGTGCTGGATGTGGCCTTT	21	0	0.589445	2.25972	0.450338	0	0	1.65031	0.816487	hsa-miR-1250	1.35503	1.2334	369	472
AAACCGTTACCATTACTGAGTT	22	0	0	0	0.225169	3.75102	2.18227	1.65031	0.816487	hsa-miR-451	0.112585	1.2334	594	473
CAAACCACACTGTGGTGTTAGA	22	0.283249	0	0	0.225169	7.50204	10.9113	1.65031	0.816487	hsa-miR-497*	0.112585	1.2334	596	474
ACAGTAGTCTGCACATTGGTTA	22	0	0	0	0	0	0	1.65031	0.816487	hsa-miR-199a-3p	0	1.2334	672	475
ACAGTAGTCTGCACATTGGTTA	22	0	0	0	0	0	0	1.65031	0.816487	hsa-miR-199b-3p	0	1.2334	673	476
AGGGCCCCCCCTCAATCCTGT	21	0	0	0	0	0	0	1.65031	0.816487	hsa-miR-296-5p	0	1.2334	674	477
TGGAATGTAAGGAAGTGTGTGG	22	0	0	14.8137	17.5632	0	0	0.825153	1.63297	hsa-miR-206	16.1884	1.22906	202	478
AACTAGCTCTGTGGATCCTGAC	22	4.53199	5.59973	13.5583	10.3578	0	2.18227	0.825153	1.63297	hsa-miR-4661-5p	11.958	1.22906	221	479
TGAGGATATGGCAGGGAAGGGGA	23	2.26599	3.24195	12.3029	11.4836	0	0	0.825153	1.63297	hsa-miR-3679-5p	11.8933	1.22906	222	480
TTTGGGACTGATCTTGATGTCT	22	2.26599	0.884167	1.75756	1.57618	0	0	0.825153	1.63297	hsa-miR-3913-5p	1.66687	1.22906	346	481
GTGGGGGAGAGGCTGTC	17	1.133	0.294722	0.502159	0.675507	5.62653	13.0936	0.825153	1.63297	hsa-miR-1275	0.588833	1.22906	427	482
TAGTCCCTTCCTTGAAGCGGTC	22	0	0	0.25108	0	3.75102	4.36453	0.825153	1.63297	hsa-miR-2114	0.12554	1.22906	564	483
ACAGACTTGCTGTGATGTTCA	21	0	0	0	0	0	0	0.825153	1.63297	hsa-miR-499a-5p	0	1.22906	685	484
CTCTAGAGGGAAGCACTTTCTG	22	0	0	0	0	0	0	0.825153	1.63297	hsa-miR-518d-5p	0	1.22906	699	485
CTCTAGAGGGAAGCACTTTCTG	22	0	0	0	0	0	0	0.825153	1.63297	hsa-miR-526a	0	1.22906	700	486
CTCTAGAGGGAAGCACTTTCTG	22	0	0	0	0	0	0	0.825153	1.63297	hsa-miR-520c-5p	0	1.22906	701	487
GGTTCTTAGCATAGGAGGTCT	21	0	0	0	0	1.87551	2.18227	0.825153	1.63297	hsa-miR-2116	0	1.22906	707	488
TGTGCAGCAGGCCAACCGAGA	21	0	0	0	0	1.87551	0	0.825153	1.63297	hsa-miR-3944-5p	0	1.22906	717	489
CTTCCGGTCTGTGAGCCCCGTC	22	5.09849	3.83139	7.53239	6.07957	5.62653	0	0	2.44946	hsa-miR-4664-3p	6.80598	1.22473	253	490
AATAATACATGGTTGATCTTT	21	0.283249	0	0	0.225169	0	2.18227	0	2.44946	hsa-miR-369-3p	0.112585	1.22473	606	491
ATCGTGCATCCTTTTAGAGTGT	22	0	0	0	0	1.87551	0	0	2.44946	hsa-miR-517c	0	1.22473	749	492
CTCTAGAGGGAAGCACTTTCTC	22	0	0	0	0	0	0	0	2.44946	hsa-miR-518f*	0	1.22473	769	493
ACTGGCCTGGGACTACCGG	19	6.79798	6.48389	8.28563	8.10609	0	0	1.65031	0	hsa-miR-3176	8.19586	0.825153	241	494
AAAAGTAATTGTGGTTTTGGCC	22	9.34723	8.54695	1.2554	1.57618	5.62653	10.9113	1.65031	0	hsa-miR-548b-5p	1.41579	0.825153	364	495
CTATACGGCCTCCTAGCTTTCC	22	0	0	0.502159	0.900677	0	0	1.65031	0	hsa-let-7e*	0.701418	0.825153	420	496
TGATGGATAAAAGACTACATATT	23	0	0.589445	0.25108	0.675507	0	0	1.65031	0	hsa-miR-3134	0.463294	0.825153	457	497
CTCTTGAGGGAAGCACTTTCTGT	23	0.283249	0.884167	0.25108	0	0	0	1.65031	0	hsa-miR-526b	0.12554	0.825153	559	498
AAAAGCTGGGTTGAGAGGGT	20	0.283249	0.589445	0	0.225169	0	0	1.65031	0	hsa-miR-320c	0.112585	0.825153	593	499
AAAAGCTGGGTTGAGAGGA	19	0	0.589445	0	0	0	0	1.65031	0	hsa-miR-320d	0	0.825153	670	500
CTGTATGCCCTCACCGCTCA	20	0	0	0	0	0	0	1.65031	0	hsa-miR-675*	0	0.825153	677	501
GCAGTCCATGGGCATATACAC	21	0	0	0	0	0	0	1.65031	0	hsa-miR-455-3p	0	0.825153	678	502
GGCGACAAAACGAGACCCTGTC	22	0	0	0	0	0	17.4581	1.65031	0	hsa-miR-1273c	0	0.825153	680	503
TCTCCCTTCCTGCCCTGGCTAG	22	0	0	0	0	0	0	1.65031	0	hsa-miR-4685-3p	0	0.825153	681	504
TGATGATACAGGTGGAGGTAG	21	9.34723	8.84167	13.5583	12.6095	3.75102	2.18227	0.825153	0.816487	hsa-miR-3682-3p	13.0839	0.82082	214	505
CGGGGAGAGAACGCAGTGACGT	22	0	0	5.77483	6.75507	0	0	0.825153	0.816487	hsa-miR-3175	6.26495	0.82082	255	506
AGGATGAGCAAAGAAAGTAGATT	23	3.39899	1.76833	2.5108	2.02652	0	0	0.825153	0.816487	hsa-miR-1255a	2.26866	0.82082	325	507
TGGACTGCCCTGATCTGGAGA	21	1.133	1.76833	1.00432	3.37754	1.87551	0	0.825153	0.816487	hsa-miR-1288	2.19093	0.82082	327	508
AGATATTTTGAGTGTTTGGAATTG	24	0	0	2.5108	1.80135	0	0	0.825153	0.816487	hsa-miR-3145-3p	2.15607	0.82082	328	509
TGGACGGAGAACTGATAAGGGT	22	0	0.589445	1.75756	1.57618	0	0	0.825153	0.816487	hsa-miR-184	1.66687	0.82082	345	510
TGGGCCAGGGAGCAGCTGGTGGG	23	0.283249	0.884167	1.00432	2.25169	0	0	0.825153	0.816487	hsa-miR-4640-5p	1.628	0.82082	349	511
CGGGCGTGGTGGTGGGGGTG	20	1.41625	2.06306	1.00432	1.80135	1.87551	6.5468	0.825153	0.816487	hsa-miR-1268b	1.40284	0.82082	367	512
TGTTGCAAGTCGGTGGAGACGT	22	0.283249	0.294722	0.753239	1.57618	3.75102	0	0.825153	0.816487	hsa-miR-4684-3p	1.16471	0.82082	387	513
TGGAGTTAAGGGTTGCTTGGAGA	23	0.283249	1.47361	0.753239	1.35101	0	0	0.825153	0.816487	hsa-miR-4653-3p	1.05213	0.82082	394	514
AAGTGCTGTCATAGCTGAGGTC	22	4.81524	3.24195	0.25108	1.35101	5.62653	4.36453	0.825153	0.816487	hsa-miR-512-3p	0.801047	0.82082	412	515
AAAAGTAATTGCGGATTTTGCC	22	0.849748	0.294722	0.753239	0.675507	11.2531	0	0.825153	0.816487	hsa-miR-548i	0.714373	0.82082	416	516
ACAGATTCGATTCTAGGGGAAT	22	1.133	1.17889	1.00432	0	0	0	0.825153	0.816487	hsa-miR-10b*	0.502159	0.82082	441	517
ACCTGAATTACCAAAAGCTTT	21	0.849748	0	0.25108	0.450338	5.62653	2.18227	0.825153	0.816487	hsa-miR-3140-5p	0.350709	0.82082	489	518
GAGGGTTGGGTGGAGGCTCTCC	22	0.283249	0.294722	0.25108	0	5.62653	8.72907	0.825153	0.816487	hsa-miR-296-3p	0.12554	0.82082	561	519
TGTCGTGGGGCTTGCTGGCTTG	22	0	0	0.25108	0	0	0	0.825153	0.816487	hsa-miR-4440	0.12554	0.82082	565	520
AACTCCAAACACTCAAAACTCA	22	0	0	0	0.225169	0	0	0.825153	0.816487	hsa-miR-3145-5p	0.112585	0.82082	597	521
ATCCCACCACTGCCACCAT	19	0.849748	0.294722	0	0.225169	0	13.0936	0.825153	0.816487	hsa-miR-1260b	0.112585	0.82082	600	522
TAGTGAGTTAGAGATGCAGAGCC	23	0.849748	0	0	0.225169	0	0	0.825153	0.816487	hsa-miR-3174	0.112585	0.82082	601	523
CCAACCTAGGTGGTCAGAGTTG	22	0.566499	0	0	0	0	0	0.825153	0.816487	hsa-miR-4714-3p	0	0.82082	694	524
CTACTTCTACCTGTGTTATCAT	22	0.566499	0	0	0	0	0	0.825153	0.816487	hsa-miR-3682-5p	0	0.82082	696	525
CTCCAGAGGGAAGTACTTTCT	21	0.283249	0	0	0	0	0	0.825153	0.816487	hsa-miR-520a-5p	0	0.82082	697	526
TGCTTAACCTTGCCCTCGAAA	21	0	0	0	0	0	0	0.825153	0.816487	hsa-miR-4804-3p	0	0.82082	716	527
TTCGCGGGCGAAGGCAAAGTC	21	0	0	0	0	1.87551	0	0.825153	0.816487	hsa-miR-3124-5p	0	0.82082	720	528
CTGGGGTTCTGAGACAGACAGT	22	3.39899	3.24195	10.0432	9.23193	3.75102	0	0	1.63297	hsa-miR-3170	9.63756	0.816487	236	529
TATGGAAAGACTTTGCCACTCT	22	17.8447	24.462	5.27267	9.00677	3.75102	10.9113	0	1.63297	hsa-miR-3688-3p	7.13972	0.816487	249	530
CAAAAGTAATTGTGGATTTTGT	22	20.3939	21.5147	3.26404	3.15237	1.87551	6.5468	0	1.63297	hsa-miR-548n	3.2082	0.816487	303	531
TAAGGTGCATCTAGTGCAGTTAG	23	0.566499	1.17889	1.00432	2.02652	0	0	0	1.63297	hsa-miR-18b	1.51542	0.816487	353	532
CTGTCCTAAGGTTGTTGAGTT	21	0	0.294722	2.00864	0.675507	0	0	0	1.63297	hsa-miR-676	1.34207	0.816487	372	533
GCTGATGATGATGGTGCTGAAG	22	1.6995	1.47361	0.25108	0.450338	0	0	0	1.63297	hsa-miR-4502	0.350709	0.816487	493	534
AAGACGGGAGGAAAGAAGGGAG	22	0	0	0.502159	0	0	0	0	1.63297	hsa-miR-483-5p	0.25108	0.816487	508	535
CAAAGCGCTCCCCTTTAGAGGT	22	1.41625	0.884167	0.25108	0.225169	0	0	0	1.63297	hsa-miR-518b	0.238124	0.816487	524	536
CAAGGCCAAAGGAAGAGAACAG	22	0	0	0.25108	0.225169	0	0	0	1.63297	hsa-miR-4753-5p	0.238124	0.816487	525	537
ACCTGAGGTTGTGCATTTCTAA	22	0	0	0	0	0	0	0	1.63297	hsa-miR-544b	0	0.816487	736	538
AGACAGTAGTTCTTGCCTGGTT	22	0	0	0	0	0	0	0	1.63297	hsa-miR-4645-3p	0	0.816487	740	539
GAAAATCCTTTTTGTTTTTCCAG	23	0	0	0	0	0	0	0	1.63297	hsa-miR-4668-3p	0	0.816487	777	540
GAAAGTGCTTCCTTTTAGAGGC	22	0	0	0	0	0	0	0	1.63297	hsa-miR-526b*	0	0.816487	778	541
TAGCAGCACAGAAATATTGGC	21	0.283249	0.294722	0	0	5.62653	15.2759	0	1.63297	hsa-miR-195	0	0.816487	797	542
TGTCAGTTTGTCAAATACCCCA	22	0	0	0	0	0	0	0	1.63297	hsa-miR-223	0	0.816487	807	543
TTGTGCTTGATCTAACCATGT	21	0	0	0	0	1.87551	2.18227	0	1.63297	hsa-miR-218	0	0.816487	812	544
TTTGGTCCCCTTCAACCAGCTG	22	0	0	0	0	0	0	0	1.63297	hsa-miR-133a	0	0.816487	814	545
AATGGATTTTTGGAGCAGG	19	154.654	154.435	67.7915	66.8752	0	8.72907	0.825153	0	hsa-miR-1246	67.3334	0.412576	126	546
ACTGGACTAGGAGTCAGAAGG	21	0	0	0	20.7156	0	0	0.825153	0	hsa-miR-378i	10.3578	0.412576	231	547
CGGCTCTGGGTCTGTGGGGA	20	2.83249	2.6525	4.26835	2.47686	0	0	0.825153	0	hsa-miR-760	3.37261	0.412576	296	548
CCTCCGTGTTACCTGTCCTCTAG	23	0.849748	0.884167	4.77051	1.80135	0	0	0.825153	0	hsa-miR-3605-3p	3.28593	0.412576	302	549
AGTGGATGATGGAGACTCGGTAC	23	0	0	1.50648	2.02652	0	0	0.825153	0	hsa-miR-3691-5p	1.7665	0.412576	338	550
CTGGCCCTCTCTGCCCTTCCGT	22	0.849748	0	1.75756	1.12585	3.75102	0	0.825153	0	hsa-miR-328	1.4417	0.412576	356	551
ACACATGGGTGGCTGTGGCCT	21	0.283249	0.589445	1.75756	0.675507	0	0	0.825153	0	hsa-miR-4717-3p	1.21653	0.412576	379	552
TCTGGGAGGTTGTAGCAGTGGAA	23	0	0	0.753239	0.675507	0	2.18227	0.825153	0	hsa-miR-3192	0.714373	0.412576	417	553
ATCCGCGCTCTGACTCTCTGCC	22	0	0	0.25108	0.900677	0	0	0.825153	0	hsa-miR-937	0.575878	0.412576	436	554
TGGATATGATGACTGAAA	18	0.566499	2.35778	1.00432	0	0	0	0.825153	0	hsa-miR-4791	0.502159	0.412576	442	555
CCTGGACACCGCTCAGCCGGCCG	23	0	0	0.753239	0.225169	0	0	0.825153	0	hsa-miR-4638-3p	0.489204	0.412576	446	556
GCCTCTCTCGGAGTCGCTCGGA	22	0.566499	0.589445	0.753239	0.225169	0	0	0.825153	0	hsa-miR-3183	0.489204	0.412576	447	557
TGACTCTGCCTGTAGGCCGGT	21	0	0	0.25108	0.675507	0	0	0.825153	0	hsa-miR-4522	0.463294	0.412576	459	558
CCCTGTGCCCGGCCCACTTCTG	22	0.283249	0	0.502159	0.225169	1.87551	0	0.825153	0	hsa-miR-1914	0.363664	0.412576	474	559
CTTCTGATCAAGATTTGTGGTG	22	1.133	3.53667	0	0.675507	1.87551	2.18227	0.825153	0	hsa-miR-4762-3p	0.337754	0.412576	498	560
AACATCACAGCAAGTCTGTGCT	22	0	0	0.502159	0	0	0	0.825153	0	hsa-miR-499-3p	0.25108	0.412576	506	561
CTTGGCACCTAGCAAGCACTCA	22	0	0	0.502159	0	0	0	0.825153	0	hsa-miR-1271	0.25108	0.412576	507	562
TGGCCCAACCTATTCAGTTAGT	22	0	0	0.25108	0.225169	0	2.18227	0.825153	0	hsa-miR-3136-3p	0.238124	0.412576	520	563
TGGCCCGGCGACGTCTCACGGTC	23	0	0	0.25108	0.225169	0	0	0.825153	0	hsa-miR-4745-3p	0.238124	0.412576	521	564
AAAAGTAATTGTGGATTTTGCT	22	0	0	0.25108	0	0	0	0.825153	0	hsa-miR-548ab	0.12554	0.412576	560	565
GGATTCCTGGAAATACTGTTCT	22	0	0	0.25108	0	0	0	0.825153	0	hsa-miR-145*	0.12554	0.412576	562	566
AGCTGAGCTCCATGGACGTGCAGT	24	0	0	0	0.225169	0	0	0.825153	0	hsa-miR-4663	0.112585	0.412576	598	567
AGTCATTGGAGGGTTTGAGCAG	22	0	0.294722	0	0.225169	0	0	0.825153	0	hsa-miR-616	0.112585	0.412576	599	568
AAAAGTAATCACTGTTTTTGCC	22	0	0	0	0	0	0	0.825153	0	hsa-miR-548y	0	0.412576	682	569
AAACAAACATGGTGCACTTCTT	22	0	0	0	0	0	0	0.825153	0	hsa-miR-495	0	0.412576	683	570
AAAGTGCTTCTCTTTGGTGGGT	22	0	0.589445	0	0	0	0	0.825153	0	hsa-miR-520d-3p	0	0.412576	684	571
ACTGGACTTGGAGTCAGGA	19	0	0	0	0	0	0	0.825153	0	hsa-miR-378e	0	0.412576	687	572
AGAAGGAAATTGAATTCATTTA	22	0	0	0	0	0	0	0.825153	0	hsa-miR-1252	0	0.412576	688	573
AGCGGGGAGGAAGTGGGCGCTGCTT	25	0	0	0	0	0	0	0.825153	0	hsa-miR-4706	0	0.412576	689	574
CAATGTTTCCACAGTGCATCAC	22	0.849748	0	0	0	0	0	0.825153	0	hsa-miR-33a*	0	0.412576	690	575
CACACAAGTGGCCCCCAACACT	22	0	0	0	0	0	0	0.825153	0	hsa-miR-4731-3p	0	0.412576	691	576
CACACACTGCAATTACTTTTGC	22	0	0	0	0	3.75102	0	0.825153	0	hsa-miR-603	0	0.412576	692	577
CATAGCCCGGTCGCTGGTACATGA	24	0	0	0	0	0	0	0.825153	0	hsa-miR-3651	0	0.412576	693	578
CGGCAACAAGAAACTGCCTGAG	22	0	0.589445	0	0	0	2.18227	0.825153	0	hsa-miR-196a*	0	0.412576	695	579
CTCCTACATATTAGCATTAACA	22	0	0	0	0	0	0	0.825153	0	hsa-miR-155*	0	0.412576	698	580
CTTCCCCCCAGTAATCTTCATC	22	0.283249	0.589445	0	0	0	0	0.825153	0	hsa-miR-3679-3p	0	0.412576	702	581
GAAAGCGCTTCTCTTTAGAGG	21	0	0	0	0	1.87551	0	0.825153	0	hsa-miR-518f	0	0.412576	703	582
GCTATTTCACGACACCAGGGTT	22	0.566499	0.294722	0	0	1.87551	0	0.825153	0	hsa-miR-138-2*	0	0.412576	705	583
GGCGCGCCCAGCTCCCGGGCT	21	0	0	0	0	0	0	0.825153	0	hsa-miR-4783-5p	0	0.412576	706	584
GTCCTCCAGGCCATGAGCTGCGG	23	0	0	0	0	0	0	0.825153	0	hsa-miR-4691-5p	0	0.412576	708	585
TAAAGTGGCAGAGTATAGACAC	22	0	0	0	0	0	0	0.825153	0	hsa-miR-4796-3p	0	0.412576	709	586
TAAGTGCTTCCATGTTTTAGTAG	23	0.283249	0.589445	0	0	1.87551	0	0.825153	0	hsa-miR-302b	0	0.412576	710	587
TAAGTGCTTCCATGTTTTGGTGA	23	0	0	0	0	0	0	0.825153	0	hsa-miR-302a	0	0.412576	711	588
TACTAACTGCAGATTCAAGTGA	22	0	0.294722	0	0	0	2.18227	0.825153	0	hsa-miR-4637	0	0.412576	712	589
TAGCAAAAACTGCAGTTACTTT	22	0.283249	0	0	0	1.87551	2.18227	0.825153	0	hsa-miR-548p	0	0.412576	713	590
TGAGGAGATCGTCGAGGTTGG	21	0	0	0	0	0	0	0.825153	0	hsa-miR-3150b-3p	0	0.412576	715	591
TGTGTCCGGGAAGTGGAGGAGG	22	0.283249	0	0	0	0	0	0.825153	0	hsa-miR-4669	0	0.412576	719	592
TTCTGGATATGAAGACAATCAA	22	0	0	0	0	0	0	0.825153	0	hsa-miR-4782-5p	0	0.412576	721	593
TTTCCCTTCAGAGCCTGGCTTT	22	0	0.294722	0	0	1.87551	2.18227	0.825153	0	hsa-miR-4755-5p	0	0.412576	722	594
AGAATTGCGTTTGGACAATCAGT	23	3.11574	2.35778	4.77051	4.27821	1.87551	2.18227	0	0.816487	hsa-miR-2964a-3p	4.52436	0.408244	278	595
CCAGGCTCTGCAGTGGGAACT	21	1.133	1.76833	1.2554	1.57618	3.75102	4.36453	0	0.816487	hsa-miR-3155	1.41579	0.408244	366	596
CCAGCCACGGACTGAGAGTGCAT	23	0	0	1.50648	1.12585	0	0	0	0.816487	hsa-miR-4691-3p	1.31616	0.408244	374	597
AGTGAATGATGGGTTCTGACC	21	2.26599	2.6525	1.00432	1.57618	0	2.18227	0	0.816487	hsa-miR-1257	1.29025	0.408244	376	598
TGGCTGTTGGAGGGGGCAGGC	21	1.133	0.589445	0.753239	1.35101	0	0	0	0.816487	hsa-miR-4687-3p	1.05213	0.408244	395	599
TAAAGAGCCCTGTGGAGACA	20	0.849748	0.294722	1.00432	0.900677	0	0	0	0.816487	hsa-miR-1276	0.952498	0.408244	399	600
GAAGTTGTTCGTGGTGGATTCG	22	0.283249	0	0.502159	0.900677	3.75102	0	0	0.816487	hsa-miR-382	0.701418	0.408244	421	601
CTATACAGTCTACTGTCTTTCC	22	1.6995	0.294722	0.753239	0.450338	0	0	0	0.816487	hsa-let-7f-2*	0.601789	0.408244	425	602
CATGCTAGGATAGAAAGAATGG	22	0.283249	0	0.25108	0.675507	0	0	0	0.816487	hsa-miR-3146	0.463294	0.408244	461	603
ATAAAGCTAGATAACCGAAAGT	22	0	0	0.502159	0.225169	3.75102	2.18227	0	0.816487	hsa-miR-9*	0.363664	0.408244	477	604
CAATTTAGTGTGTGTGATATTT	22	0.283249	0	0.25108	0.225169	7.50204	8.72907	0	0.816487	hsa-miR-32*	0.238124	0.408244	526	605
CAGTGGCCAGAGCCCTGCAGTG	22	0	0	0.25108	0.225169	0	0	0	0.816487	hsa-miR-3677-5p	0.238124	0.408244	527	606
CCAGTTACCGCTTCCGCTACCGC	23	1.41625	0.884167	0.25108	0.225169	1.87551	2.18227	0	0.816487	hsa-miR-935	0.238124	0.408244	528	607
TCCTCTTCTCCCTCCTCCCAG	21	0.283249	1.76833	0.25108	0.225169	1.87551	0	0	0.816487	hsa-miR-877*	0.238124	0.408244	533	608
TTGTGTCAATATGCGATGATGT	22	0	0	0	0.450338	0	0	0	0.816487	hsa-miR-592	0.225169	0.408244	547	609
CGGCCCGGGCTGCTGCTGTTCCT	23	0	0	0.25108	0	0	0	0	0.816487	hsa-miR-1538	0.12554	0.408244	571	610
TGGGGCGGAGCTTCCGGAG	19	0	0	0.25108	0	0	0	0	0.816487	hsa-miR-3180	0.12554	0.408244	579	611
TTAGTCTCATGATCAGACACA	21	0	0	0.25108	0	1.87551	2.18227	0	0.816487	hsa-miR-4474-5p	0.12554	0.408244	581	612
TTCTCCAAAAGGGAGCACTTTC	22	0	0	0.25108	0	0	2.18227	0	0.816487	hsa-miR-519e*	0.12554	0.408244	582	613
AAATATGATGAAACTCACAGCTGAG	25	0	0	0	0.225169	0	0	0	0.816487	hsa-miR-4517	0.112585	0.408244	604	614
CCCCAGGGCGACGCGGCGGG	20	0	0	0	0.225169	0	0	0	0.816487	hsa-miR-1915	0.112585	0.408244	617	615
TAGTAGACCGTATAGCGTACG	21	0	0	0	0.225169	0	0	0	0.816487	hsa-miR-411	0.112585	0.408244	622	616
TGATTGTCCAAACGCAATTCT	21	0.283249	0.294722	0	0.225169	7.50204	8.72907	0	0.816487	hsa-miR-219-5p	0.112585	0.408244	630	617
TTGGGACATACTTATGCTAAA	21	0	0	0	0.225169	0	0	0	0.816487	hsa-miR-1302	0.112585	0.408244	636	618
AAAAGTAACTGCGGTTTTTGCCT	23	0	0	0	0	0	0	0	0.816487	hsa-miR-548w	0	0.408244	723	619
AAAGTGCATCTTTTTAGAGGAT	22	0	0	0	0	1.87551	0	0	0.816487	hsa-miR-519c-3p	0	0.408244	726	620
AACCCGTAGATCCGATCTTGTG	22	0	0	0	0	0	0	0	0.816487	hsa-miR-99a	0	0.408244	730	621
AACTCTGACCCCTTAGGTTGAT	22	0	0	0	0	0	0	0	0.816487	hsa-miR-4714-5p	0	0.408244	732	622
ACTGGGGAGCAGAAGGAGAACC	22	0	0	0	0	0	0	0	0.816487	hsa-miR-4667-5p	0	0.408244	738	623
ATCATGATGGGCTCCTCGGTGT	22	0	0	0	0	0	0	0	0.816487	hsa-miR-433	0	0.408244	747	624
CAAAGCGCTTCTCTTTAGAGTGT	23	0	0	0	0	1.87551	0	0	0.816487	hsa-miR-518c	0	0.408244	753	625
CAGTGCCTCGGCAGTGCAGCCC	22	0	0	0	0	0	0	0	0.816487	hsa-miR-33b*	0	0.408244	756	626
CATGCTGACCTCCCTCCTGCCCCAG	25	0	0	0	0	0	0	0	0.816487	hsa-miR-4728-3p	0	0.408244	757	627
CCAATATTGGCTGTGCTGCTCC	22	3.96549	5.01028	0	0	0	0	0	0.816487	hsa-miR-195*	0	0.408244	758	628
CCTGCTGGTCAGGAGTGGATACTG	24	0	0	0	0	0	0	0	0.816487	hsa-miR-3692*	0	0.408244	764	629
CTCCGTTTGCCTGTTTCGCTG	21	0	0.294722	0	0	1.87551	0	0	0.816487	hsa-miR-1468	0	0.408244	768	630
CTCTCACCACTGCCCTCCCACAG	23	0	0	0	0	0	2.18227	0	0.816487	hsa-miR-1229	0	0.408244	770	631
CTTGGTTCAGGGAGGGTCCCCA	22	0	0	0	0	0	0	0	0.816487	hsa-miR-659	0	0.408244	775	632
GAAATCAAGCGTGGGTGAGACC	22	0	0	0	0	0	0	0	0.816487	hsa-miR-551b*	0	0.408244	779	633
GAAGAACTGTTGCATTTGCCCT	22	0	0	0	0	0	0	0	0.816487	hsa-miR-4511	0	0.408244	780	634
GAGGTTTGGGGAGGATTTGCT	21	0	0	0	0	0	0	0	0.816487	hsa-miR-4748	0	0.408244	782	635
GCAGGAACTTGTGAGTCTCCT	21	0	0	0	0	0	2.18227	0	0.816487	hsa-miR-873	0	0.408244	783	636
GCGACCCATACTTGGTTTCAG	21	0	0	0	0	0	0	0	0.816487	hsa-miR-551b	0	0.408244	784	637
GCTGGTGCAAAAGTAATGGCGG	22	0	0	0	0	0	0	0	0.816487	hsa-miR-548q	0	0.408244	785	638
TCTCCCAACCCTTGTACCAGTG	22	0	0	0	0	0	4.36453	0	0.816487	hsa-miR-150	0	0.408244	799	639
TGGGAGGGGAGAGGCAGCAAGCA	23	0	0	0	0	0	0	0	0.816487	hsa-miR-4728-5p	0	0.408244	804	640
TTAGACCTAGTACACGTCCTT	21	0	0	0	0	0	2.18227	0	0.816487	hsa-miR-3684	0	0.408244	808	641
TTGCCACACTGCAACACCTTACA	23	0	0	0	0	0	0	0	0.816487	hsa-miR-3064-3p	0	0.408244	810	642
CCGGTCCCAGGAGAACCTGCAGA	23	14.1625	11.7889	20.8396	20.2652	5.62653	0	0	0	hsa-miR-4746-5p	20.5524	0	192	643
TAGGATTACAAGTGTCGGCCAC	22	26.0589	30.6511	9.28995	8.10609	3.75102	2.18227	0	0	hsa-miR-3159	8.69802	0	238	644
TGGAGTGTGACAATGGTGTTTG	22	9.34723	7.95751	8.03455	5.62923	0	2.18227	0	0	hsa-miR-122	6.83189	0	252	645
TGAGAACCACGTCTGCTCTGAG	22	0.849748	1.76833	5.02159	6.5299	0	2.18227	0	0	hsa-miR-589	5.77575	0	261	646
GCTGCGGGCTGCGGTCAGGGCG	22	1.133	0.589445	2.00864	5.8544	0	0	0	0	hsa-miR-4734	3.93152	0	286	647
CGCGCGGCCGTGCTCGGAGCAG	22	0.566499	0.294722	3.76619	2.9272	0	0	0	0	hsa-miR-4479	3.3467	0	300	648
TGCACGGCACTGGGGACACGT	21	1.133	2.6525	2.5108	3.82788	0	0	0	0	hsa-miR-3177-3p	3.16934	0	304	649
TGCCTGGAACATAGTAGGGACT	22	6.79798	5.59973	2.76188	2.47686	7.50204	6.5468	0	0	hsa-miR-3116	2.61937	0	314	650
AAGCAATACTGTTACCTGAAAT	22	3.11574	2.06306	3.01296	2.02652	0	2.18227	0	0	hsa-miR-3942-5p	2.51974	0	321	651
TTCTGGAATTCTGTGTGAGGGA	22	0.566499	0.294722	1.50648	2.02652	1.87551	0	0	0	hsa-miR-1299	1.7665	0	340	652
TCCTGTACTGAGCTGCCCCGAG	22	1.6995	1.17889	1.2554	1.80135	1.87551	0	0	0	hsa-miR-486-5p	1.52838	0	351	653
GTTCCTGCTGAACTGAGCCAG	21	0	0	1.75756	1.12585	0	0	0	0	hsa-miR-3074-5p	1.4417	0	357	654
ACTGGACTTGGAGCCAGAAG	20	0.283249	0	1.2554	1.57618	0	0	0	0	hsa-miR-378f	1.41579	0	365	655
TCGAGGACTGGTGGAAGGGCCTT	23	0	0.589445	0.753239	2.02652	0	0	0	0	hsa-miR-3131	1.38988	0	368	656
GAACCCATGAGGTTGAGGCTGCAGT	25	1.133	1.17889	1.50648	1.12585	0	0	0	0	hsa-miR-1273d	1.31616	0	375	657
TAGGCAGTGTATTGCTAGCGGCTGT	25	0.283249	0.294722	1.00432	1.57618	3.75102	0	0	0	hsa-miR-449c	1.29025	0	377	658
TGCAGGACCAAGATGAGCCCT	21	1.133	1.76833	1.75756	0.675507	0	6.5468	0	0	hsa-miR-1286	1.21653	0	380	659
TGAGACCAGGACTGGATGCACC	22	2.26599	2.06306	1.2554	1.12585	1.87551	0	0	0	hsa-miR-4786-5p	1.19062	0	383	660
TGAGTGATTGATAGCTATGTTC	22	1.6995	1.76833	1.00432	1.35101	0	0	0	0	hsa-miR-4765	1.17767	0	384	661
AACCATCGACCGTTGAGTGGAC	22	1.6995	1.17889	1.50648	0.450338	0	0	0	0	hsa-miR-181c*	0.978408	0	398	662
GTGGAGTCCTGGGGAATGGAGA	22	1.133	0.589445	0.753239	1.12585	0	0	0	0	hsa-miR-3198	0.939542	0	400	663
AACTGAACCAGGAGTGAGCTTCG	23	0	0	0.502159	1.12585	0	0	0	0	hsa-miR-4724-5p	0.814002	0	410	664
TCTGGCTGTTGTGGTGTGCAA	21	0	0	0.502159	1.12585	0	0	0	0	hsa-miR-3064-5p	0.814002	0	411	665
AGCTTTTGGGAATTCAGGTAGT	22	2.83249	2.06306	0.753239	0.675507	1.87551	4.36453	0	0	hsa-miR-3140-3p	0.714373	0	418	666
TGTGTGGATCCTGGAGGAGGCA	22	0	0.294722	1.00432	0.225169	0	0	0	0	hsa-miR-3911	0.614744	0	423	667
AAATTATTGTACATCGGATGAG	22	0.283249	0.589445	0.502159	0.675507	0	0	0	0	hsa-miR-944	0.588833	0	430	668
AGCCAGGCTCTGAAGGGAAAGT	22	1.41625	0.589445	0.502159	0.675507	0	0	0	0	hsa-miR-4755-3p	0.588833	0	431	669
ATGCGGACCTGGGTTAGCGGAGT	23	0	0	0.502159	0.675507	0	0	0	0	hsa-miR-4754	0.588833	0	432	670
TGGGGCGGAGCTTCCGGAGGCC	22	0.283249	0.294722	0.25108	0.900677	0	0	0	0	hsa-miR-3180-3p	0.575878	0	438	671
TGATTGTAGCCTTTTGGAGTAGA	23	1.133	1.76833	1.00432	0	0	0	0	0	hsa-miR-508-3p	0.502159	0	443	672
AACGCCATTATCACACTAAATA	22	1.41625	0.884167	0.502159	0.450338	0	0	0	0	hsa-miR-122*	0.476249	0	451	673
CACTGTTTCACCACTGGCTCTT	22	0.283249	0	0.502159	0.450338	0	0	0	0	hsa-miR-4676-3p	0.476249	0	452	674
CAGGGCTGGCAGTGACATGGGT	22	0	0	0.502159	0.450338	0	0	0	0	hsa-miR-4446-3p	0.476249	0	453	675
TTGGCCACAATGGGTTAGAAC	21	0.849748	2.35778	0.502159	0.450338	0	2.18227	0	0	hsa-miR-588	0.476249	0	454	676
ATCGGGCCCTCGGCGCCGG	19	0	0	0.25108	0.675507	0	0	0	0	hsa-miR-3181	0.463294	0	460	677
GGATATCATCATATACTGTAAG	22	0.283249	0	0.25108	0.675507	0	0	0	0	hsa-miR-144*	0.463294	0	462	678
ACTGGGCTTGGAGTCAGAAG	20	0.283249	0.294722	0	0.900677	0	0	0	0	hsa-miR-378g	0.450338	0	463	679
TGTGATATCATGGTTCCTGGGA	22	0	0.294722	0.753239	0	0	0	0	0	hsa-miR-3689b	0.376619	0	466	680
TGTGATATCATGGTTCCTGGGA	22	0	0.294722	0.753239	0	0	0	0	0	hsa-miR-3689e	0.376619	0	467	681
TGTGATATCATGGTTCCTGGGA	22	0	0.294722	0.753239	0	0	0	0	0	hsa-miR-3689a-5p	0.376619	0	468	682
AATATAACACAGATGGCCTGT	21	0	0	0.502159	0.225169	0	0	0	0	hsa-miR-410	0.363664	0	475	683
AGGGCCAGAGGAGCCTGGAGTGG	23	0	0	0.502159	0.225169	0	0	0	0	hsa-miR-4726-5p	0.363664	0	476	684
CTGGGAGAAGGCTGTTTACTCT	22	0	0	0.502159	0.225169	0	0	0	0	hsa-miR-30c-2*	0.363664	0	478	685
TGCAGCTCTGGTGGAAAATGGAG	23	0	0	0.502159	0.225169	0	0	0	0	hsa-miR-4660	0.363664	0	479	686
TGGGGACGTAGCTGGCCAGACAG	23	0	0	0.502159	0.225169	0	0	0	0	hsa-miR-3191	0.363664	0	480	687
TGTGACTGGTTGACCAGAGGGG	22	0	0	0.502159	0.225169	0	0	0	0	hsa-miR-134	0.363664	0	481	688
TTGTACATGGTAGGCTTTCATT	22	0	0	0.502159	0.225169	0	0	0	0	hsa-miR-493*	0.363664	0	482	689
AAGCATTCTTTCATTGGTTGG	21	0	0	0.25108	0.450338	0	0	0	0	hsa-miR-1179	0.350709	0	491	690
ATGGCATCGTCCCCTGGTGGCT	22	0.566499	0.294722	0.25108	0.450338	0	0	0	0	hsa-miR-4642	0.350709	0	492	691
TCAAAACTGAGGGGCATTTTCT	22	0	0	0.25108	0.450338	0	0	0	0	hsa-miR-1323	0.350709	0	494	692
TGAGGATGGATAGCAAGGAAGCC	23	0	0	0.25108	0.450338	0	0	0	0	hsa-miR-3605-5p	0.350709	0	495	693
CAACCTCGACGATCTCCTCAGC	22	1.6995	0.294722	0	0.675507	0	0	0	0	hsa-miR-3150a-5p	0.337754	0	499	694
CAGGATCCACAGAGCTAGTCCA	22	0	0	0.502159	0	0	0	0	0	hsa-miR-4661-3p	0.25108	0	509	695
CGCGGGCGCTCCTGGCCGCCGCC	23	0	0	0.502159	0	0	0	0	0	hsa-miR-4767	0.25108	0	510	696
GACACGGGCGACAGCTGCGGCCC	23	0	0.294722	0.502159	0	0	0	0	0	hsa-miR-602	0.25108	0	511	697
TCAAATGCTCAGACTCCTGTGGT	23	0	0	0.502159	0	0	0	0	0	hsa-miR-105	0.25108	0	512	698
TGTGGAAGGTAGACGGCCAGAGA	23	0	0	0.502159	0	0	0	0	0	hsa-miR-3190	0.25108	0	513	699
TGTGGACAGTGAGGTAGAGGGAGT	24	0	0	0.502159	0	0	0	0	0	hsa-miR-3138	0.25108	0	514	700
TTCTCTTTCTTTAGCCTTGTGT	22	1.133	0.294722	0.502159	0	0	0	0	0	hsa-miR-4753-3p	0.25108	0	515	701
ATATTATTAGCCACTTCTGGAT	22	0	0.589445	0.25108	0.225169	0	0	0	0	hsa-miR-4795-3p	0.238124	0	522	702
ATTGACACTTCTGTGAGTAGA	21	0.566499	0.294722	0.25108	0.225169	1.87551	0	0	0	hsa-miR-514	0.238124	0	523	703
CTCTCTACTGACTTGCAACATA	22	0.849748	1.47361	0.25108	0.225169	0	2.18227	0	0	hsa-miR-4684-5p	0.238124	0	529	704
GCTGCACCGGAGACTGGGTAA	21	0.283249	0.294722	0.25108	0.225169	0	0	0	0	hsa-miR-3130-3p	0.238124	0	530	705
TAGGAGGGAATAGTAAAAGCAG	22	0.566499	0	0.25108	0.225169	0	0	0	0	hsa-miR-4779	0.238124	0	531	706
TCACAAGTCAGGCTCTTGGGAC	22	0.849748	0	0.25108	0.225169	0	0	0	0	hsa-miR-125b-2*	0.238124	0	532	707
TCCTGCGTAGGATCTGAGGAGT	22	0.283249	0	0.25108	0.225169	0	0	0	0	hsa-miR-3193	0.238124	0	534	708
TCTCAGTAAGTGGCACTCTGT	21	0.283249	0	0.25108	0.225169	0	2.18227	0	0	hsa-miR-4797-3p	0.238124	0	535	709
TGAGCTAAATGTGTGCTGGGA	21	1.6995	1.76833	0.25108	0.225169	1.87551	2.18227	0	0	hsa-miR-610	0.238124	0	536	710
TGATTGGTACGTCTGTGGGTAG	22	0.283249	0.294722	0.25108	0.225169	0	2.18227	0	0	hsa-miR-509-3p	0.238124	0	537	711
AATGTTGGAATCCTCGCTAGAG	22	0	0	0	0.450338	0	0	0	0	hsa-miR-4781-3p	0.225169	0	543	712
CTGACTGAATAGGTAGGGTCATT	23	0.849748	0	0	0.450338	0	0	0	0	hsa-miR-3136-5p	0.225169	0	544	713
TCTGGTATGTAGTAGGTAATAA	22	0	0.884167	0	0.450338	0	0	0	0	hsa-miR-4774-5p	0.225169	0	545	714
TCTTCAACCTCAGGACTTGCA	21	0	0	0	0.450338	0	0	0	0	hsa-miR-676*	0.225169	0	546	715
AAACTAATCTCTACACTGCTGC	22	1.133	0.589445	0.25108	0	0	0	0	0	hsa-miR-3129-3p	0.12554	0	566	716
AATGTGGAAGTGGTCTGAGGCAT	23	0	0	0.25108	0	0	0	0	0	hsa-miR-4657	0.12554	0	567	717
AGCGGTGCTCCTGCGGGCCGA	21	0	0	0.25108	0	0	0	0	0	hsa-miR-4746-3p	0.12554	0	568	718
AGGGGCTGGCTTTCCTCTGGTC	22	0.283249	0.294722	0.25108	0	0	0	0	0	hsa-miR-185*	0.12554	0	569	719
ATATACCTGTTCGGTCTCTTTA	22	0	0	0.25108	0	0	0	0	0	hsa-miR-3144-3p	0.12554	0	570	720
CTGAAGCTCAGAGGGCTCTGAT	22	0	0	0.25108	0	0	0	0	0	hsa-miR-127-5p	0.12554	0	572	721
GCTCCCTCTAGGGTCGCTCGGA	22	0	0.294722	0.25108	0	0	0	0	0	hsa-miR-4469	0.12554	0	573	722
TCACCCTGCATCCCGCACCCAG	22	0	0	0.25108	0	0	0	0	0	hsa-miR-3620	0.12554	0	574	723
TGAGGGCTCCAGGTGACGGTGG	22	1.98275	1.47361	0.25108	0	5.62653	2.18227	0	0	hsa-miR-4721	0.12554	0	575	724
TGAGTGGGGCTCCCGGGACGGCG	23	0.566499	1.47361	0.25108	0	0	2.18227	0	0	hsa-miR-4745-5p	0.12554	0	576	725
TGGATGTGGAAGGAGTTATCT	21	0.283249	0	0.25108	0	0	0	0	0	hsa-miR-4764-5p	0.12554	0	577	726
TGGGCTGGCAGGGCAAGTGCTG	22	0	0.294722	0.25108	0	0	0	0	0	hsa-miR-4498	0.12554	0	578	727
TGTGGGATCTGGAGGCATCTGG	22	0.566499	0	0.25108	0	0	0	0	0	hsa-miR-4654	0.12554	0	580	728
TTTTGCATGACCCTGGGAGTAGG	23	0	0	0.25108	0	0	0	0	0	hsa-miR-3680*	0.12554	0	583	729
AAAATGGTTCCCTTTAGAGTGT	22	0.283249	0	0	0.225169	1.87551	0	0	0	hsa-miR-522	0.112585	0	603	730
AAGGAGCTTACAATCTAGCTGGG	23	0	0	0	0.225169	0	0	0	0	hsa-miR-708	0.112585	0	605	731
ACAGGGCCGCAGATGGAGACT	21	0	0.294722	0	0.225169	0	0	0	0	hsa-miR-3918	0.112585	0	607	732
ACCTTCTTGTATAAGCACTGTGCTAAA	27	0	0	0	0.225169	0	0	0	0	hsa-miR-1248	0.112585	0	608	733
ACTGGACTTAGGGTCAGAAGGC	22	0	0	0	0.225169	0	0	0	0	hsa-miR-422a	0.112585	0	609	734
AGCCGCGGGGATCGCCGAGGG	21	0	0	0	0.225169	0	2.18227	0	0	hsa-miR-3648	0.112585	0	610	735
AGGACTGGACTCCCGGCAGCCC	22	0.283249	1.17889	0	0.225169	0	0	0	0	hsa-miR-4515	0.112585	0	611	736
ATCCCACCTCTGCCACCA	18	0	0	0	0.225169	0	0	0	0	hsa-miR-1260	0.112585	0	612	737
ATTAAGGACATTTGTGATTGAT	22	0	0	0	0.225169	0	0	0	0	hsa-miR-4477b	0.112585	0	613	738
CAAAAACTGCAGTTACTTTTGT	22	2.26599	1.17889	0	0.225169	0	0	0	0	hsa-miR-548am	0.112585	0	614	739
CAGGGCAGGAAGAAGTGGACAA	22	0.566499	0	0	0.225169	3.75102	0	0	0	hsa-miR-4436b-3p	0.112585	0	615	740
CATGACGTCACAGAGGCTTCGC	22	0	0	0	0.225169	0	0	0	0	hsa-miR-4757-3p	0.112585	0	616	741
CTGACTGTTGCCGTCCTCCAG	21	0	0	0	0.225169	0	0	0	0	hsa-miR-943	0.112585	0	618	742
GAATGTTGCTCGGTGAACCCCT	22	0	0	0	0.225169	0	0	0	0	hsa-miR-409-3p	0.112585	0	619	743
TACGTCATCGTTGTCATCGTCA	22	0.283249	0	0	0.225169	0	0	0	0	hsa-miR-598	0.112585	0	620	744
TACTGCATCAGGAACTGATTGGA	23	0.283249	0	0	0.225169	0	0	0	0	hsa-miR-217	0.112585	0	621	745
TCCGTACAAACTCTGCTGTG	20	0	0	0	0.225169	0	0	0	0	hsa-miR-3678-5p	0.112585	0	623	746
TCGAGGAGCTCACAGTCT	18	0	0	0	0.225169	0	0	0	0	hsa-miR-151b	0.112585	0	624	747
TCTCAGGAGTAAAGACAGAGTT	22	0	0	0	0.225169	0	0	0	0	hsa-miR-3664-3p	0.112585	0	625	748
TCTGGCAAGTAAAAAACTCTCAT	23	0	0.294722	0	0.225169	0	0	0	0	hsa-miR-3128	0.112585	0	626	749
TCTGTAGCCTGGGAGCAATGGGGT	24	0	0	0	0.225169	1.87551	0	0	0	hsa-miR-3137	0.112585	0	627	750
TGAAACTGGAGCGCCTGGAGGA	22	0	0	0	0.225169	0	0	0	0	hsa-miR-4738-3p	0.112585	0	628	751
TGAAGCCAGCTCTGGTCTGGGC	22	0	0	0	0.225169	1.87551	0	0	0	hsa-miR-4786-3p	0.112585	0	629	752
TGCACCATGGTTGTCTGAGCATG	23	0	0	0	0.225169	0	0	0	0	hsa-miR-767-5p	0.112585	0	631	753
TGCCCTGCCTGTTTTCTCCTTT	22	0.566499	0.589445	0	0.225169	1.87551	0	0	0	hsa-miR-3173-5p	0.112585	0	632	754
TGGCGGCGGTAGTTATGGGCTT	22	0	0	0	0.225169	0	0	0	0	hsa-miR-4467	0.112585	0	633	755
TTAACTCCTTTCACACCCATGG	22	0	0	0	0.225169	0	0	0	0	hsa-miR-4764-3p	0.112585	0	634	756
TTATTGCTTAAGAATACGCGTAG	23	0	0	0	0.225169	0	0	0	0	hsa-miR-137	0.112585	0	635	757
AAAGACATAGTTGCAAGATGGG	22	0	0.294722	0	0	0	0	0	0	hsa-miR-3617	0	0	724	758
AAAGCGCTTCCCTTCAGAGTG	21	0.283249	0	0	0	0	0	0	0	hsa-miR-518e	0	0	725	759
AAAGTGCTTCCCTTTGGACTGT	22	0	0.589445	0	0	0	0	0	0	hsa-miR-520a-3p	0	0	727	760
AAAGTGCTTCCTTTTTGAGGG	21	0.283249	0	0	0	0	0	0	0	hsa-miR-520e	0	0	728	761
AACAGGTGACTGGTTAGACAA	21	0	0.294722	0	0	0	0	0	0	hsa-miR-552	0	0	729	762
AACTAGTAATGTTGGATTAGGG	22	0.283249	0	0	0	0	0	0	0	hsa-miR-3923	0	0	731	763
AAGGGAGGAGGAGCGGAGGGGCCCT	25	0	0.294722	0	0	0	0	0	0	hsa-miR-4739	0	0	733	764
AAGTGCCTCCTTTTAGAGTGTT	22	0	0	0	0	0	2.18227	0	0	hsa-miR-519e	0	0	734	765
AAGTGCTTCCTTTTAGAGGGTT	22	0	0.589445	0	0	0	0	0	0	hsa-miR-520f	0	0	735	766
ACTCGGCTGCGGTGGACAAGT	21	0	0.294722	0	0	0	0	0	0	hsa-miR-4638-5p	0	0	737	767
ACTTTCCTCACTCCCGTGAAGT	22	0	0	0	0	0	2.18227	0	0	hsa-miR-3124-3p	0	0	739	768
AGAGCTGAGACTAGAAAGCCCA	22	0.283249	0	0	0	0	0	0	0	hsa-miR-3160-3p	0	0	741	769
AGCTGTACCTGAAACCAAGCA	21	0.283249	0	0	0	0	0	0	0	hsa-miR-4718	0	0	742	770
AGGGACTTTCAGGGGCAGCTGT	22	0.283249	0	0	0	0	0	0	0	hsa-miR-365*	0	0	743	771
AGGGTGTGTGTGTTTTT	17	0	0	0	0	1.87551	0	0	0	hsa-miR-4455	0	0	744	772
ATAACATTGTAAAGCGCTTCTTTCG	25	0	0	0	0	1.87551	0	0	0	hsa-miR-3143	0	0	745	773
ATAGGACTCATATAGTGCCAG	21	0	0.294722	0	0	0	0	0	0	hsa-miR-3117-3p	0	0	746	774
ATCCCCAGATACAATGGACAA	21	0	0	0	0	0	2.18227	0	0	hsa-miR-2355-5p	0	0	748	775
ATTGACACCTCTGTGAGTGGA	21	0	0.294722	0	0	0	0	0	0	hsa-miR-514b-3p	0	0	750	776
CAAAAACCGGCAATTACTTTTG	22	0	0.294722	0	0	0	0	0	0	hsa-miR-548ac	0	0	751	777
CAAAGCGCTTCCCTTTGGAGC	21	0	0	0	0	0	2.18227	0	0	hsa-miR-518d-3p	0	0	752	778
CAACCTCGAGGATCTCCCCAGC	22	0	0.294722	0	0	0	0	0	0	hsa-miR-3150b-5p	0	0	754	779
CAGGAAGGATTTAGGGACAGGC	22	0.283249	0	0	0	0	0	0	0	hsa-miR-4476	0	0	755	780
CCAGGCTCTGCAGTGGGA	18	0	0.589445	0	0	0	0	0	0	hsa-miR-3155b	0	0	759	781
CCCGGACAGGCGTTCGTGCGACGT	24	0	0.294722	0	0	0	0	0	0	hsa-miR-3687	0	0	760	782
CCTCTAGATGGAAGCACTGTCT	22	0.283249	0.294722	0	0	0	0	0	0	hsa-miR-517*	0	0	761	783
CCTCTTCCCCTTGTCTCTCCAG	22	0.283249	0	0	0	0	0	0	0	hsa-miR-1236	0	0	762	784
CCTGCAGAGAGGAAGCCCTTC	21	0.283249	0	0	0	1.87551	4.36453	0	0	hsa-miR-3158-5p	0	0	763	785
CGGGGCAGCTCAGTACAGGAT	21	0.849748	1.17889	0	0	1.87551	0	0	0	hsa-miR-486-3p	0	0	765	786
CGGGGTGGGTGAGGTCGGGC	20	0	0	0	0	0	2.18227	0	0	hsa-miR-4651	0	0	766	787
CTACAAAGGGAAGCACTTTCTC	22	0	0	0	0	0	2.18227	0	0	hsa-miR-524-5p	0	0	767	788
CTGCCATGTCTAAGAAGAAAAC	22	0.283249	0.294722	0	0	0	0	0	0	hsa-miR-4659a-5p	0	0	771	789
CTGCCCTAGTCTAGCTGAAGCT	22	0	0.294722	0	0	0	0	0	0	hsa-miR-3157-3p	0	0	772	790
CTGGGCTCGGGACGCGCGGCT	21	0	0.294722	0	0	0	0	0	0	hsa-miR-4674	0	0	773	791
CTTCTTGTGCTCTAGGATTGT	21	0	0.294722	0	0	0	0	0	0	hsa-miR-578	0	0	774	792
CTTTTTGCGGTCTGGGCTTGC	21	0.849748	0.884167	0	0	1.87551	0	0	0	hsa-miR-129-5p	0	0	776	793
GAGGCTGATGTGAGTAGACCACT	23	0	0	0	0	0	4.36453	0	0	hsa-miR-3929	0	0	781	794
GGATCCGAGTCACGGCACCA	20	0.849748	0	0	0	0	0	0	0	hsa-miR-4454	0	0	786	795
GGCTTTCTAGTCTCAGCTCTCC	22	0.283249	0.294722	0	0	1.87551	0	0	0	hsa-miR-3160-5p	0	0	787	796
GGGAGAAGGGTCGGGGC	17	0	0	0	0	0	2.18227	0	0	hsa-miR-4516	0	0	788	797
GGGGCTGGGCGCGCGCC	17	0	0	0	0	1.87551	4.36453	0	0	hsa-miR-4492	0	0	789	798
GGTGGCCCGGCCGTGCCTGAGG	22	0	0	0	0	0	2.18227	0	0	hsa-miR-663b	0	0	790	799
GTATACACCTGATATGTGTATG	22	0.283249	0	0	0	0	0	0	0	hsa-miR-4789-5p	0	0	791	800
GTCCACTTCTGCCTGCCCTGCC	22	0	0	0	0	0	2.18227	0	0	hsa-miR-4436b-5p	0	0	792	801
GTGAGGACTCGGGAGGTGG	19	0.849748	0.884167	0	0	0	0	0	0	hsa-miR-1224-5p	0	0	793	802
GTGGGCGGGGGCAGGTGTGTG	21	2.54924	5.305	0	0	1.87551	10.9113	0	0	hsa-miR-1228*	0	0	794	803
TAAATAGAGTAGGCAAAGGACA	22	0	0.589445	0	0	0	0	0	0	hsa-miR-3121-3p	0	0	795	804
TAATCTCAGCTGGCAACTGTGA	22	0	0.294722	0	0	1.87551	2.18227	0	0	hsa-miR-216a	0	0	796	805
TCTAGTAAGAGTGGCAGTCGA	21	0.283249	0	0	0	0	0	0	0	hsa-miR-628-3p	0	0	798	806
TCTTGAAGTCAGAACCCGCAA	21	0	0	0	0	0	2.18227	0	0	hsa-miR-4635	0	0	800	807
TGAGTACCGCCATGTCTGTTGGG	23	0	0.294722	0	0	0	0	0	0	hsa-miR-1911	0	0	801	808
TGGCCGGATGGGACAGGAGGCAT	23	0.283249	0	0	0	0	0	0	0	hsa-miR-4743	0	0	803	809
TGGGATCCAGACAGTGGGAGAA	22	0.283249	0	0	0	0	0	0	0	hsa-miR-4713-3p	0	0	805	810
TGGGTGGTCTGGAGATTTGTGC	22	0.283249	0	0	0	0	0	0	0	hsa-miR-1293	0	0	806	811
TTAGCCAATTGTCCATCTTTAG	22	0	0.294722	0	0	0	0	0	0	hsa-miR-4662a-5p	0	0	809	812
TTGGAGGCGTGGGTTTT	17	0	0.294722	0	0	0	0	0	0	hsa-miR-4443	0	0	811	813
TTTCTTCTTAGACATGGCAACG	22	0	0.884167	0	0	0	0	0	0	hsa-miR-4659a-3p	0	0	813	814
