# Supplementary material for: Reducing ligation bias of small RNAs in libraries for next generation sequencing
Source: Silence. 2012 May 30;3:4. doi: 10.1186/1758-907X-3-4 (PMC3489589; doi:10.1186/1758-907X-3-4)
Supplement: Additional file 8 — Table S3. New miRNAs identified in DLD-1 cells. Sequences and various characteristics of new miRNAs identified by miRCat in DLD-1 cells. Read numbers (in million reads) are shown for each library (dlddc1il: DLD-1 Dicer KO repeat 1 with Illumina adapters; dlddc2il: DLD-1 Dicer KO repeat 2 with Illumina adapters; dldwt1il: DLD-1 repeat 1 with Illumina adapters; dldwt2il: DLD-1 repeat 2 with Illumina adapters; dlddc1hd: DLD-1 Dicer KO repeat 1 with HD adapters; dlddc2hd: DLD-1 Dicer KO repeat 2 with HD adapters; dldwt1hd: DLD-1 repeat 1 with HD adapters; dldwt2hd: DLD-1 repeat 2 with HD adapters). The last two columns indicate which new miRNAs were found with which adapters. [file 1758-907X-3-4-S8.xlsx]

## Sheet: Sheet1
seq	Chromosome	Start	End	Strand	Genomic Hits	Adjusted MFE	size	dlddc1il	dlddc2il	dldwt1il	dldwt2il	dlddc1hd	dlddc2hd	dldwt1hd	dldwt2hd	in.hd	in.il
AAAAGTTATTGCGGTTTTGGCT	chr17	40646791	40646812	+	1	-63.09	22	0.07	0.07	0	0.07	0	0	1.05	0.73	TRUE	FALSE
AAGTAATTTCGGTTTTTGCCAT	chr1	219563096	219563117	+	9	-62.05	22	0	0	0	0.07	0.33	0	0.42	1.46	TRUE	FALSE
AAGTAATTTCGGTTTTTGCCAT	chr3	129618465	129618486	+	9	-57.35	22	0	0	0	0.07	0.33	0	0.42	1.46	TRUE	FALSE
AAGTAATTTCGGTTTTTGCCAT	chr5	161136476	161136497	-	9	-46.7	22	0	0	0	0.07	0.33	0	0.42	1.46	TRUE	FALSE
ATCAGTGAATGCCTTGAACCTAAC	chr15	90393919	90393942	-	1	-31.69	24	0.27	0.58	2.11	1.6	0	0.36	1.05	0.49	TRUE	TRUE
ATGTGTGACATTTTCTCATTCT	chr1	214673356	214673377	-	1	-56.08	22	0.07	0	0	0	0	2.13	1.25	4.12	TRUE	FALSE
ATTAGGTAGTGGCAGTGGAACA	chr7	134891796	134891816	-	1	-56.75	21	0.07	0.36	0.63	1.04	0	0	0	0.24	FALSE	TRUE
CAAAAACCACAGTTATTTTTGC	chr3	46969938	46969959	-	3	-60.53	22	0	0	0	0	0.65	0	0.21	1.94	TRUE	FALSE
ACCACAATTACTTTTGCACCA	chr9	37296068	37296089	+	1	-65.12	22	0.13	0	0	0	0.98	0.36	1.25	1.21	TRUE	FALSE
CCAGGCATGATGGTTCACGCCT	chr17	19834298	19834319	-	11	-52.6	22	0	0.15	0	0.14	18.86	18.12	33.86	39.31	TRUE	FALSE
CGGGCGCCGCGCTCCCGCCCGC	chr2	150186814	150186835	-	1	-55.44	22	0	0	0.08	0	0.65	0	8.15	7.52	TRUE	FALSE
GAATTTCAGGTAAACAATGAAT	chr1	160312313	160312334	-	10	-40.88	22	0	0	0	0.07	0.33	1.07	15.68	14.07	TRUE	FALSE
GAATTTCAGGTAAACAATGAAT	chr18	50403414	50403435	-	10	-44.4	22	0	0	0	0.07	0.33	1.07	15.68	14.07	TRUE	FALSE
GAGCCACCACTCCTGGCCTCG	chr12	50722573	50722593	+	3	-59.88	21	0	0	0.08	0	0.65	0.36	1.25	0.97	TRUE	FALSE
TGCAAAAATAATTGTGGTTTTG	chr8	30927639	30927660	+	4	-53.21	22	0	0	0.86	0.84	0	0	0.21	1.21	TRUE	FALSE
GCAAGAACCACAGTTACTTTTGC	chr2	152538493	152538515	-	5	-36.39	23	0	0	0	0	0	0	1.67	1.94	TRUE	FALSE
GCCAAAAACTGCAATTACTTTG	chr18	19775466	19775487	+	1	-43.5	22	1.4	1.09	1.41	0.63	2.93	0.36	6.48	9.22	TRUE	TRUE
CGCCCTCCGTGCTGCGTCCCTCG	chr1	1284690	1284711	-	1	-80.26	22	0.07	0	0	0.07	0.33	0.36	1.05	1.46	TRUE	FALSE
GGCGACTGCCTCCCTGCTGTGAGC	chr17	46720006	46720028	-	1	-55.8	23	2.4	1.67	4.15	2.51	1.95	0.71	0.84	1.21	TRUE	TRUE
GGGCCTGGCCCCTGAGATGTGT	chr2	109870426	109870447	+	1	-60.91	22	0	0	0	0	0	0.36	1.05	0	TRUE	FALSE
TTGGGCATATGTGTATATATGT	chr20	50733192	50733213	-	1	-64.02	22	0	0	0	0	0	0	0.63	2.18	TRUE	FALSE
GTCATTGCTGCCTGTTGGTGT	chr3	15124127	15124147	-	1	-39.31	21	0	0	0.08	0.07	0	0	1.46	0.73	TRUE	FALSE
TAAAACTGCAGTTATTTTTGC	chr13	115010016	115010036	+	1	-52.77	21	0.2	0.07	0	0.07	1.3	1.07	1.88	1.94	TRUE	FALSE
TAAAAGTAATTGTGGTATTTGC	chr1	82174875	82174896	+	1	-40.95	22	0	0	2.35	2.16	0	0	1.67	0.97	TRUE	TRUE
AAAAACCACAATTACTTTTGCA	chr9	5007628	5007649	+	1	-28.94	22	0	0	0	0	0	0.36	0.21	1.21	TRUE	FALSE
TAGGGGAAAAGTCCTGATCCGG	chr17	43012023	43012044	-	1	-38.53	22	0.53	0.87	2.04	1.39	0	0	0.63	0.49	FALSE	TRUE
TCCACATGTAAAAAAATGAATC	chr1	63966764	63966785	-	5	-50.12	22	1.93	2.04	3.21	3.9	2.28	2.49	8.15	9.71	TRUE	TRUE
TCTTGTAGCAGGTATTTTCCCT	chr1	118397433	118397454	-	1	-49.89	22	0.2	0	0.47	0.56	0.33	0.36	2.09	0.49	TRUE	FALSE
TTAGTGGCTCCCTCTGCCTGCA	chr19	57950479	57950500	+	1	-64.94	22	0.6	0.65	1.02	0.97	0	0	0	0.73	FALSE	TRUE
TTATCCTCCAGTAGACTAGGGA	chr8	99405895	99405916	-	1	-77.35	22	0.4	0.22	0.16	0.07	0.65	0.71	1.05	1.7	TRUE	FALSE
TTCATTGGCTGGGCGCGGTGGC	chr1	173804513	173804534	-	5	-77.95	22	0	0.15	0.08	0.14	0	0	1.05	0	TRUE	FALSE
TTGGGCATATGTGTATATATGT	chr20	50733230	50733251	-	1	-64.88	22	0	0	0.08	0	0.33	0.36	1.25	1.7	TRUE	FALSE
	identical miRNAs generated from different precursors
	sequenced only with HD adapters (21 miRNAs from 24 loci)
	sequenced with HD and Illumina adapters (5 miRNAs)
	sequenced only with Illumina adapters (3 miRNAs)
	can be found in previous NGS data but not annotated as miRNA
