# Supplementary material for: Reducing ligation bias of small RNAs in libraries for next generation sequencing
Source: Silence. 2012 May 30;3:4. doi: 10.1186/1758-907X-3-4 (PMC3489589; doi:10.1186/1758-907X-3-4)
Supplement: Additional file 9 — Figure S5. Secondary structures of new miRNAs. The secondary structure of each new miRNA is shown in bracket notation and also where all the sequencing reads map on the pre-miRNA. The two numbers on the right-hand side are the sums of counts for the two HD wild-type replicates (left) and for the two Illumina wild-type replicates (right). [file 1758-907X-3-4-S9.xlsx]

## Sheet: mature-star.ratios
precursor.name	seq	size	dldwt1il	dldwt2il	dldwt1hd	dldwt2hd	name	wtil	wthd	termination.type.name	ratio.hd	ratio.il	direction.change
hsa-miR-193a	AACTGGCCTACAAAGTCCCAGT	22	1.3514	2.40325	347.507	458.35	hsa-miR-193a-3p	3.75465	805.857	3p	6.38776	-1.03283	-1
hsa-miR-193a	TGGGTCTTTGCGGGCGAGATGA	22	4.13371	4.59445	3.19988	5.43596	hsa-miR-193a-5p	8.72815	8.63584	5p	6.38776	-1.03283	-1
hsa-miR-374a	CTTATCAGATTGTATTGTAATT	22	934.774	951.828	61.2244	72.8912	hsa-miR-374a*	1886.6	134.116	star	5.55943	-3.82812	-1
hsa-miR-374a	TTATAATACAACCTGATAAGTG	22	65.1059	66.7962	3034.34	3336.44	hsa-miR-374a	131.902	6370.79	mature	5.55943	-3.82812	-1
hsa-miR-454	TAGTGCAATATTGCTTATAGGGT	23	0.715449	1.48436	172.367	198.907	hsa-miR-454	2.19981	371.274	mature	2.53597	-2.16214	-1
hsa-miR-454	ACCCTATCAATATTGTCTCTGC	22	7.31348	6.00812	30.0789	33.1099	hsa-miR-454*	13.3216	63.1888	star	2.53597	-2.16214	-1
hsa-miR-548a	CAAAACTGGCAATTACTTTTGC	22	0.158989	0.0706838	0.639977	0.988356	hsa-miR-548a-3p	0.229672	1.62833	3p	2.49459	-0.0208231	-1
hsa-miR-548a	AAAAGTAATTGCGAGTTTTACC	22	0	0.212051	6.39977	7.41267	hsa-miR-548a-5p	0.212051	13.8124	5p	2.49459	-0.0208231	-1
hsa-miR-339	TGAGCGCCTCGACGACAGAGCCG	23	6.91601	7.20975	15.9994	18.2846	hsa-miR-339-3p	14.1258	34.284	3p	2.36007	-0.145251	-1
hsa-miR-339	TCCCTGTCCTCCAGGAGCTCACG	23	5.96207	6.71496	81.0637	99.0827	hsa-miR-339-5p	12.677	180.146	5p	2.36007	-0.145251	-1
hsa-miR-500a	ATGCACCTGGGCAAGGATTCTG	22	19.4761	19.3674	7.67972	12.3544	hsa-miR-500a*	38.8435	20.0342	star	0.572786	-3.95312	-1
hsa-miR-500a	TAATCCTTGCTACCTGGGTGAGA	23	0.794943	0.777522	14.7195	15.5666	hsa-miR-500a	1.57247	30.2861	mature	0.572786	-3.95312	-1
hsa-miR-590	GAGCTTATTCATAAAAGTGCAG	22	8.18792	10.5319	281.803	274.763	hsa-miR-590-5p	18.7198	556.566	5p	-0.252601	0.743099	-1
hsa-miR-590	TAATTTTATGTATAAGCTAGT	21	14.5475	17.4589	237.218	229.793	hsa-miR-590-3p	32.0064	467.011	3p	-0.252601	0.743099	-1
hsa-miR-151	TCGAGGAGCTCACAGTCTAGT	21	41.496	48.2771	164.474	176.916	hsa-miR-151-5p	89.7731	341.39	5p	-0.279346	6.01786	-1
hsa-miR-151	CTAGACTGAAGCTCCTTGAGG	21	2956.16	2924.68	147.195	133.922	hsa-miR-151-3p	5880.84	281.117	3p	-0.279346	6.01786	-1
hsa-miR-31	AGGCAAGATGCTGGCATAGCT	21	0.158989	0.141368	18.1327	9.88356	hsa-miR-31	0.300356	28.0162	mature	-0.417942	0.0910069	-1
hsa-miR-31	TGCTATGCCAACATATTGCCAT	22	0.0794943	0.141368	14.2928	23.4735	hsa-miR-31*	0.220862	37.7663	star	-0.417942	0.0910069	-1
hsa-miR-542	TGTGACAGATTGATAACTGAAA	22	122.183	120.587	32.8521	33.1099	hsa-miR-542-3p	242.769	65.9621	3p	-0.586796	5.24783	-1
hsa-miR-542	TCGGGGATCATCATGTCACGAGA	23	2.30534	3.11009	53.1181	46.4527	hsa-miR-542-5p	5.41542	99.5708	5p	-0.586796	5.24783	-1
hsa-miR-582	TTACAGTTGTTCAACCAGTTACT	23	5.48511	6.29086	110.716	181.363	hsa-miR-582-5p	11.776	292.079	5p	-1.51846	3.75025	-1
hsa-miR-582	TAACTGGTTGAACAACTGAACC	22	83.628	87.2945	48.4249	52.877	hsa-miR-582-3p	170.923	101.302	3p	-1.51846	3.75025	-1
hsa-miR-362	AATCCTTGGAACCTAGGTGTGAGT	24	2.14635	3.39282	17.066	27.1798	hsa-miR-362-5p	5.53917	44.2458	5p	-2.02068	2.10388	-1
hsa-miR-362	AACACACCTATTCAAGGATTCA	22	0.238483	0.282735	78.0772	104.519	hsa-miR-362-3p	0.521218	182.596	3p	-2.02068	2.10388	-1
hsa-miR-331	CTAGGTATGGTCCCAGGGATCC	22	12.3216	11.0974	26.0257	28.1681	hsa-miR-331-5p	23.419	54.1939	5p	-2.35075	0.159885	-1
hsa-miR-331	GCCCCTGGGCCTATCCTAGAA	21	10.2548	10.6026	130.555	149.983	hsa-miR-331-3p	20.8573	280.538	3p	-2.35075	0.159885	-1
hsa-miR-2964a	AGATGTCCAGCCACAATTCTCG	22	0.238483	0.494787	7.67972	6.91849	hsa-miR-2964a-5p	0.73327	14.5982	5p	-3.64474	1.15263	-1
hsa-miR-2964a	AGAATTGCGTTTGGACAATCAGT	23	1.51039	1.34299	0	0.247089	hsa-miR-2964a-3p	2.85338	0.247089	3p	-3.64474	1.15263	-1
hsa-miR-4664	TGGGGTGCCCACTCCGCAAGTT	22	0.476966	0.212051	14.9328	17.5433	hsa-miR-4664-5p	0.689017	32.4761	5p	-4.26492	1.64798	-1
hsa-miR-4664	CTTCCGGTCTGTGAGCCCCGTC	22	2.38483	1.90846	0	0.741267	hsa-miR-4664-3p	4.29329	0.741267	3p	-4.26492	1.64798	-1
hsa-miR-4746	CCGGTCCCAGGAGAACCTGCAGA	23	6.59803	6.36154	0	0	hsa-miR-4746-5p	12.9596	0	5p	0	-3.69283	0
hsa-miR-4746	AGCGGTGCTCCTGCGGGCCGA	21	0.0794943	0	0	0	hsa-miR-4746-3p	0.0794943	0	3p	0	-3.69283	0
hsa-miR-33a	GTGCATTGTAGTTGCATTGCA	21	12.0036	11.3801	1484.32	1452.39	hsa-miR-33a	23.3837	2936.71	mature	11.2415	4.60785	1
hsa-miR-33a	CAATGTTTCCACAGTGCATCAC	22	0	0	0.213326	0	hsa-miR-33a*	0	0.213326	star	11.2415	4.60785	1
hsa-miR-221	AGCTACATTGTCTGCTGGGTTTC	23	1580.74	1299.52	2759.79	3728.08	hsa-miR-221	2880.27	6487.87	mature	10.9552	11.3017	1
hsa-miR-221	ACCTGGCATACAATGTAGATTT	22	0	0.141368	1.27995	0.988356	hsa-miR-221*	0.141368	2.26831	star	10.9552	11.3017	1
hsa-miR-196a	TAGGTAGTTTCATGTTGTTGGG	22	4171.31	3869.3	997.937	1065.94	hsa-miR-196a	8040.61	2063.88	mature	10.7329	12.9733	1
hsa-miR-196a	CGGCAACAAGAAACTGCCTGAG	22	0	0	0.213326	0	hsa-miR-196a*	0	0.213326	star	10.7329	12.9733	1
hsa-miR-196b	TCGACAGCACGACACTGCCTTC	22	0	0	2.55991	1.72962	hsa-miR-196b*	0	4.28953	star	10.146	13.4726	1
hsa-miR-196b	TAGGTAGTTTCCTGTTGTTGGG	22	5649.5	5716.98	2876.7	3115.54	hsa-miR-196b	11366.5	5992.24	mature	10.146	13.4726	1
hsa-miR-33b	GTGCATTGCTGTTGCATTGC	20	0.397472	0.494787	553.367	641.937	hsa-miR-33b	0.892258	1195.3	mature	9.9058	0.920109	1
hsa-miR-33b	CAGTGCCTCGGCAGTGCAGCCC	22	0	0	0	0.247089	hsa-miR-33b*	0	0.247089	star	9.9058	0.920109	1
hsa-miR-10a	CAAATTCGTATCTAGGGGAATA	22	74.3272	72.663	24.3191	27.9211	hsa-miR-10a*	146.99	52.2402	star	9.57708	9.36285	1
hsa-miR-10a	TACCCTGTAGATCCGAATTTGTG	23	46531.9	50905.9	18044.8	22619.8	hsa-miR-10a	97437.8	40664.5	mature	9.57708	9.36285	1
hsa-miR-10b	ACAGATTCGATTCTAGGGGAAT	22	0.317977	0	0.213326	0.247089	hsa-miR-10b*	0.317977	0.460415	star	9.46527	7.97873	1
hsa-miR-10b	TACCCTGTAGAACCGAATTTGTG	23	192.853	138.611	498.329	532.971	hsa-miR-10b	331.464	1031.3	mature	9.46527	7.97873	1
hsa-miR-192	CTGACCTATGAATTGACAGCC	21	2428.55	2215.09	3746.42	4018.41	hsa-miR-192	4643.64	7764.83	mature	8.88668	10.4525	1
hsa-miR-192	CTGCCAATTCCATAGGTCACAG	22	1.11292	1.20162	7.25307	8.15394	hsa-miR-192*	2.31455	15.407	star	8.88668	10.4525	1
hsa-miR-744	TGCGGGGCTAGGGCTAACAGCA	22	317.421	296.165	432.838	435.618	hsa-miR-744	613.586	868.456	mature	8.87387	9.26347	1
hsa-miR-744	CTGTTGCCACTAACCTCAACCT	22	0	0	0.853302	0	hsa-miR-744*	0	0.853302	star	8.87387	9.26347	1
hsa-miR-185	TGGAGAGAAAGGCAGTTCCTGA	22	306.928	322.389	194.766	206.813	hsa-miR-185	629.317	401.58	mature	8.65313	9.18958	1
hsa-miR-185	AGGGGCTGGCTTTCCTCTGGTC	22	0.0794943	0	0	0	hsa-miR-185*	0.0794943	0	star	8.65313	9.18958	1
hsa-let-7a	TGAGGTAGTAGGTTGTATAGTT	22	44164.8	43832.5	7150.03	6969.14	hsa-let-7a	87997.3	14119.2	mature	8.55246	10.9318	1
hsa-let-7a	CTATACAATCTACTGTCTTTC	21	22.4174	21.6292	15.3594	21.2497	hsa-let-7a*	44.0466	36.6091	star	8.55246	10.9318	1
hsa-miR-23a	ATCACATTGCCAGGGATTTCC	21	193.092	189.715	1512.69	1683.42	hsa-miR-23a	382.807	3196.11	mature	7.91445	7.44004	1
hsa-miR-23a	GGGGTTCCTGGGGATGGGATTT	22	0.715449	0.494787	5.33314	6.91849	hsa-miR-23a*	1.21024	12.2516	star	7.91445	7.44004	1
hsa-miR-324	ACTGCCCCAGGTGCTGCTGG	20	1.58989	2.04983	3.19988	4.4476	hsa-miR-324-3p	3.63972	7.64749	3p	7.84872	3.86188	1
hsa-miR-324	CGCATCCCCTAGGGCATTGGTGT	23	35.8519	30.6061	818.957	1173.43	hsa-miR-324-5p	66.458	1992.38	5p	7.84872	3.86188	1
hsa-miR-106b	CCGCACTGTGGGTACTTGCTGC	22	45.5502	39.4416	3.62654	3.45925	hsa-miR-106b*	84.9918	7.08578	star	7.79433	2.93641	1
hsa-miR-106b	TAAAGTGCTGACAGTGCAGAT	21	337.215	320.056	912.82	881.119	hsa-miR-106b	657.271	1793.94	mature	7.79433	2.93641	1
hsa-miR-20a	ACTGCATTATGAGCACTTAAAG	22	0.158989	0	42.0251	45.9586	hsa-miR-20a*	0.158989	87.9837	star	7.2957	13.6038	1
hsa-miR-20a	TAAAGTGCTTATAGTGCAGGTAG	23	6818.39	7609.11	6268.79	7711.15	hsa-miR-20a	14427.5	13979.9	mature	7.2957	13.6038	1
hsa-miR-365	TAATGCCCCTAAAAATCCTTAT	22	0.55646	1.06026	54.8247	72.6442	hsa-miR-365	1.61672	127.469	mature	7.00527	1.38776	1
hsa-miR-365	AGGGACTTTCAGGGGCAGCTGT	22	0	0	0	0	hsa-miR-365*	0	0	star	7.00527	1.38776	1
hsa-miR-93	CAAAGTGCTGTTCGTGCAGGTAG	23	36518.1	34009.7	22732	25928.3	hsa-miR-93	70527.8	48660.3	mature	6.90929	12.3835	1
hsa-miR-93	ACTGCTGAGCTAGCACTTCCCG	22	6.75702	5.44265	199.246	204.59	hsa-miR-93*	12.1997	403.836	star	6.90929	12.3835	1
hsa-miR-30e	TGTAAACATCCTTGACTGGAAG	22	58.3488	61.0001	18.346	25.2031	hsa-miR-30e	119.349	43.5491	mature	6.59634	3.03619	1
hsa-miR-30e	CTTTCAGTCGGATGTTTACAGC	22	467.427	518.819	2395.86	1913.7	hsa-miR-30e*	986.246	4309.56	star	6.59634	3.03619	1
hsa-miR-29c	TAGCACCATTTGAAATCGGTTA	22	14.627	12.6524	99.8364	123.05	hsa-miR-29c	27.2794	222.887	mature	6.1796	4.5234	1
hsa-miR-29c	TGACCGATTTCTCCTGGTGTTC	22	0.158989	0.0706838	0.853302	1.23544	hsa-miR-29c*	0.229672	2.08875	star	6.1796	4.5234	1
hsa-miR-378	CTCCTGACTCCAGGTCCTGTGT	22	1.82837	1.83778	10.0263	12.6015	hsa-miR-378*	3.66615	22.6278	star	5.75588	8.61723	1
hsa-miR-378	ACTGGACTTGGAGTCAGAAGG	21	890.098	941.226	645.95	629.83	hsa-miR-378	1831.32	1275.78	mature	5.75588	8.61723	1
hsa-miR-140	CAGTGGTTTTACCCTATGGTAG	22	70.0345	74.0766	367.987	409.921	hsa-miR-140-5p	144.111	777.907	5p	5.68201	1.1931	1
hsa-miR-140	TACCACAGGGTAGAACCACGG	21	30.4463	32.0198	7.25307	6.91849	hsa-miR-140-3p	62.4661	14.1716	3p	5.68201	1.1931	1
hsa-miR-200c	CGTCTTACCCAGCAGTGTTTGG	22	66.8547	70.9666	134.608	124.78	hsa-miR-200c*	137.821	259.388	star	5.56905	6.09525	1
hsa-miR-200c	TAATACTGCCGGGTAATGATGGA	23	4802.17	4687.75	5900.37	6460.14	hsa-miR-200c	9489.92	12360.5	mature	5.56905	6.09525	1
hsa-let-7g	TGAGGTAGTAGTTTGTACAGTT	22	1527.88	1544.3	5875.84	7011.4	hsa-let-7g	3072.18	12887.2	mature	5.52407	8.42637	1
hsa-let-7g	CTGTACAGGCCACTGCCTTGC	21	3.97472	3.95829	124.155	154.925	hsa-let-7g*	7.93301	279.08	star	5.52407	8.42637	1
hsa-miR-148a	TCAGTGCACTACAGAACTTTGT	22	2837.23	3050.15	754.959	898.663	hsa-miR-148a	5887.38	1653.62	mature	5.48848	5.95832	1
hsa-miR-148a	AAAGTTCTGAGACACTCCGACT	22	48.2531	45.4497	18.5593	17.2962	hsa-miR-148a*	93.7028	35.8556	star	5.48848	5.95832	1
hsa-miR-21	CAACACCAGTCGATGGGCTGT	21	95.7907	97.0489	270.71	301.449	hsa-miR-21*	192.84	572.159	star	5.33837	9.12945	1
hsa-miR-21	TAGCTTATCAGACTGATGTTGA	22	55253.9	53307.7	10637.5	12550.6	hsa-miR-21	108562	23188.1	mature	5.33837	9.12945	1
hsa-miR-100	AACCCGTAGATCCGAACTTGTG	22	31.0823	34.7764	78.0772	78.8214	hsa-miR-100	65.8587	156.899	mature	5.2994	5.13623	1
hsa-miR-100	CAAGCTTGTATCTATAGGTATG	22	0.476966	0.424103	1.27995	1.72962	hsa-miR-100*	0.901069	3.00958	star	5.2994	5.13623	1
hsa-miR-374b	ATATAATACAACCTGCTAAGTG	22	53.5792	51.5285	300.789	341.724	hsa-miR-374b	105.108	642.513	mature	5.27295	2.62637	1
hsa-miR-374b	CTTAGCAGGTTGTATTATCATT	22	7.63146	8.55274	5.75979	9.88356	hsa-miR-374b*	16.1842	15.6434	star	5.27295	2.62637	1
hsa-miR-27a	AGGGCTTAGCTGCTTGTGAGCA	22	227.831	220.18	70.8241	70.1733	hsa-miR-27a*	448.011	140.997	star	5.01736	4.32077	1
hsa-miR-27a	TTCACAGTGGCTAAGTTCCGC	21	4630.31	4341.68	2306.9	2291.01	hsa-miR-27a	8971.99	4597.91	mature	5.01736	4.32077	1
hsa-miR-101	CAGTTATCACAGTGCTGATGCT	22	0.635955	0.212051	7.4664	9.14229	hsa-miR-101*	0.848006	16.6087	star	4.66499	8.14246	1
hsa-miR-101	TACAGTACTGTGATAACTGAA	21	274.573	246.616	215.672	230.04	hsa-miR-101	521.189	445.712	mature	4.66499	8.14246	1
hsa-miR-424	CAGCAGCAATTCATGTTTTGAA	22	4.45168	3.95829	56.318	45.2173	hsa-miR-424	8.40998	101.535	mature	4.65243	2.2355	1
hsa-miR-424	CAAAACGTGAGGCGCTGCTAT	21	0.715449	0.282735	0.853302	2.2238	hsa-miR-424*	0.998184	3.0771	star	4.65243	2.2355	1
hsa-miR-125a	TCCCTGAGACCCTTTAACCTGTGA	24	5.88258	7.63385	33.2788	34.8395	hsa-miR-125a-5p	13.5164	68.1183	5p	4.40245	3.19687	1
hsa-miR-125a	ACAGGTGAGGTTCTTGGGAGCC	22	0.158989	0.424103	1.27995	0.988356	hsa-miR-125a-3p	0.583092	2.26831	3p	4.40245	3.19687	1
hsa-miR-3545	TAGTGGTCCTAAACATTTCACA	22	0.476966	0.141368	1.91993	0.988356	hsa-miR-3545-5p	0.618334	2.90829	5p	4.28889	4.01621	1
hsa-miR-3545	TTGAACTGTTAAGAACCACTGGA	23	12.9576	12.2283	34.1321	41.2639	hsa-miR-3545-3p	25.1859	75.396	3p	4.28889	4.01621	1
hsa-miR-628	ATGCTGACATATTTACTAGAGG	22	6.12106	8.41137	6.61309	9.88356	hsa-miR-628-5p	14.5324	16.4967	5p	4.12901	3.95721	1
hsa-miR-628	TCTAGTAAGAGTGGCAGTCGA	21	0	0	0	0	hsa-miR-628-3p	0	0	3p	4.12901	3.95721	1
hsa-miR-532	CCTCCCACACCCAAGGCTTGCA	22	5.80309	5.2306	14.9328	12.8486	hsa-miR-532-3p	11.0337	27.7814	3p	3.91618	6.65564	1
hsa-miR-532	CATGCCTTGAGTGTAGGACCGT	22	644.222	568.015	197.54	235.97	hsa-miR-532-5p	1212.24	433.509	5p	3.91618	6.65564	1
hsa-miR-769	TGAGACCTCTGGGTTCTGAGCT	22	151.675	137.339	104.103	113.167	hsa-miR-769-5p	289.014	217.27	5p	3.35544	5.12435	1
hsa-miR-769	CTGGGATCTCCGGGGTCTTGGTT	23	4.13371	3.18077	8.95968	11.3661	hsa-miR-769-3p	7.31448	20.3258	3p	3.35544	5.12435	1
hsa-miR-188	CTCCCACATGCAGGGTTTGCA	21	0.0794943	0	7.25307	4.20051	hsa-miR-188-3p	0.0794943	11.4536	3p	3.21503	1.80906	1
hsa-miR-188	CATCCCTTGCATGGTGGAGGG	21	1.51039	1.27231	57.8112	56.8305	hsa-miR-188-5p	2.7827	114.642	5p	3.21503	1.80906	1
hsa-miR-15a	CAGGCCATATTGTGCTGCCTCA	22	0.55646	0.282735	133.755	178.398	hsa-miR-15a*	0.839196	312.153	star	3.01902	5.42673	1
hsa-miR-15a	TAGCAGCACATAATGGTTTGTG	22	38.9522	39.1588	1285.71	1251.75	hsa-miR-15a	78.1111	2537.47	mature	3.01902	5.42673	1
hsa-miR-550a	AGTGCCTGAGGGAGTAAGAGCCC	23	0.397472	0.494787	3.83986	3.70633	hsa-miR-550a	0.892258	7.5462	mature	2.99847	0.515531	1
hsa-miR-550a	TGTCTTACTCCCTCAGGCACAT	22	0.715449	0.989574	36.9053	30.3919	hsa-miR-550a*	1.70502	67.2973	star	2.99847	0.515531	1
hsa-miR-30d	CTTTCAGTCAGATGTTTGCTGC	22	15.1039	13.9954	9.173	15.8137	hsa-miR-30d*	29.0993	24.9867	star	2.97031	3.86983	1
hsa-miR-30d	TGTAAACATCCCCGACTGGAAG	22	214.476	224.563	99.6231	103.036	hsa-miR-30d	439.038	202.659	mature	2.97031	3.86983	1
hsa-miR-505	GGGAGCCAGGAAGTATTGATGT	22	0	0	0.853302	0	hsa-miR-505*	0	0.853302	star	2.93492	1.91942	1
hsa-miR-505	CGTCAACACTTGCTGGTTTCCT	22	1.51039	1.27231	5.75979	7.41267	hsa-miR-505	2.7827	13.1725	mature	2.93492	1.91942	1
hsa-miR-4677	TCTGTGAGACCAAAGAACTACT	22	22.8149	22.9722	7.03974	11.6132	hsa-miR-4677-3p	45.7871	18.6529	3p	2.78994	4.80699	1
hsa-miR-4677	TTGTTCTTTGGTCTTTCAGCCA	22	0.317977	0.353419	0.853302	0.988356	hsa-miR-4677-5p	0.671396	1.84166	5p	2.78994	4.80699	1
hsa-miR-22	AAGCTGCCAGTTGAAGAACTGT	22	178.385	175.367	590.059	524.323	hsa-miR-22	353.752	1114.38	mature	2.70487	5.2791	1
hsa-miR-22	AGTTCTTCAGTGGCAAGCTTTA	22	4.53118	3.60487	83.837	86.2341	hsa-miR-22*	8.13605	170.071	star	2.70487	5.2791	1
hsa-miR-186	CAAAGAATTCTCCTTTTGGGCT	22	41.1781	43.1171	558.486	675.047	hsa-miR-186	84.2952	1233.53	mature	2.66839	6.03549	1
hsa-miR-186	GCCCAAAGGTGAATTTTTTGGG	22	0.158989	0.141368	89.1701	104.024	hsa-miR-186*	0.300356	193.195	star	2.66839	6.03549	1
hsa-miR-3607	ACTGTAAACGCTTTCTGATG	20	0	0.0706838	4.90649	5.68305	hsa-miR-3607-3p	0.0706838	10.5895	3p	2.61861	0.0985325	1
hsa-miR-3607	GCATGTGATGAAGCAAATCAGT	22	0	0	0.639977	0.247089	hsa-miR-3607-5p	0	0.887066	5p	2.61861	0.0985325	1
hsa-miR-15b	TAGCAGCACATCATGGTTTACA	22	27.1871	30.182	831.97	702.227	hsa-miR-15b	57.3691	1534.2	mature	2.58748	2.40887	1
hsa-miR-15b	CGAATCATTATTTGCTGCTCTA	22	5.96207	4.02898	111.356	143.065	hsa-miR-15b*	9.99105	254.42	star	2.58748	2.40887	1
hsa-miR-4787	GCGGGGGTGGCGGCGGCATCCC	22	0	0	0.426651	0.741267	hsa-miR-4787-5p	0	1.16792	5p	2.56077	0.277451	1
hsa-miR-4787	GATGCGCCGCCCACTGCCCCGCGC	24	0	0.212051	5.11981	6.6714	hsa-miR-4787-3p	0.212051	11.7912	3p	2.56077	0.277451	1
hsa-miR-624	CACAAGGTATTGGTATTACCT	21	0.0794943	0	2.77323	3.70633	hsa-miR-624	0.0794943	6.47957	mature	2.53154	1.52716	1
hsa-miR-624	TAGTACCAGTACCTTGTGTTCA	22	1.19241	0.91889	18.7727	23.4735	hsa-miR-624*	2.1113	42.2461	star	2.53154	1.52716	1
hsa-let-7i	TGAGGTAGTAGTTTGTGCTGTT	22	42.3705	42.3396	2418.9	2669.3	hsa-let-7i	84.7101	5088.2	mature	2.29544	4.63241	1
hsa-let-7i	CTGCGCAAGCTACTGCCTTGCT	22	1.74888	0.706838	437.744	597.955	hsa-let-7i*	2.45571	1035.7	star	2.29544	4.63241	1
hsa-miR-574	CACGCTCATGCACACACCCACA	22	1.58989	1.41368	2.77323	0.988356	hsa-miR-574-3p	3.00356	3.76159	3p	2.21679	1.89984	1
hsa-miR-574	TGAGTGTGTGTGTGTGAGTGTGT	23	7.15449	6.78565	8.53302	12.6015	hsa-miR-574-5p	13.9401	21.1346	5p	2.21679	1.89984	1
hsa-miR-340	TCCGTCTCAGTTACTTTATAGC	22	0.715449	1.06026	1.49328	4.20051	hsa-miR-340*	1.77571	5.69379	star	1.97785	2.49254	1
hsa-miR-340	TTATAAAGCAATGAGACTGATT	22	6.28005	8.34069	13.0129	12.3544	hsa-miR-340	14.6207	25.3673	mature	1.97785	2.49254	1
hsa-miR-3677	CAGTGGCCAGAGCCCTGCAGTG	22	0.0794943	0.0706838	0	0.247089	hsa-miR-3677-5p	0.150178	0.247089	5p	1.70081	3.64271	1
hsa-miR-3677	CTCGTGGGCTCTGGCCACGGCC	22	7.075	6.29086	2.55991	0.494178	hsa-miR-3677-3p	13.3659	3.05409	3p	1.70081	3.64271	1
hsa-miR-181a	ACCATCGACCGTTGATTGTACC	22	149.449	136.349	69.3308	74.6209	hsa-miR-181a*	285.798	143.952	star	1.55949	2.28985	1
hsa-miR-181a	AACATTCAACGCTGTCGGTGAGT	23	706.705	694.751	193.486	232.758	hsa-miR-181a	1401.46	426.244	mature	1.55949	2.28985	1
hsa-miR-3158	AAGGGCTTCCTCTCTGCAGGAC	22	10.1753	9.613	1.06663	0.741267	hsa-miR-3158-3p	19.7883	1.80789	3p	1.48949	4.3777	1
hsa-miR-3158	CCTGCAGAGAGGAAGCCCTTC	21	0	0	0	0	hsa-miR-3158-5p	0	0	5p	1.48949	4.3777	1
hsa-miR-29a	TAGCACCATCTGAAATCGGTTA	22	845.899	792.295	1091.59	1212.71	hsa-miR-29a	1638.19	2304.3	mature	1.26532	5.23285	1
hsa-miR-29a	ACTGATTTCTTTTGGTGTTCAG	22	19.4761	23.1136	414.918	543.102	hsa-miR-29a*	42.5897	958.02	star	1.26532	5.23285	1
hsa-miR-545	TCAGCAAACATTTATTGTGTGC	22	0.0794943	0.282735	69.9708	58.5601	hsa-miR-545	0.36223	128.531	mature	1.16962	1.08542	1
hsa-miR-545	TCAGTAAATGTTTATTAGATGA	22	0.476966	1.41368	144.848	145.535	hsa-miR-545*	1.89064	290.383	star	1.16962	1.08542	1
hsa-miR-425	ATCGGGAATGTCGTGTCCGCCC	22	23.0534	20.2863	68.9042	84.5044	hsa-miR-425*	43.3396	153.409	star	1.05586	2.02999	1
hsa-miR-425	AATGACACGATCACTCCCGTTGA	23	88.4772	91.6062	151.248	168.762	hsa-miR-425	180.083	320.01	mature	1.05586	2.02999	1
hsa-miR-3187	CCTGGGCAGCGTGTGGCTGAAGG	23	3.97472	4.17035	2.77323	2.96507	hsa-miR-3187-5p	8.14506	5.7383	5p	0.888768	1.11111	1
hsa-miR-3187	TTGGCCATGGGGCTGCGCGG	20	10.4138	8.34069	5.54647	5.93014	hsa-miR-3187-3p	18.7544	11.4766	3p	0.888768	1.11111	1
hsa-miR-330	GCAAAGCACACGGCCTGCAGAGA	23	0.0794943	0.141368	1.27995	1.48253	hsa-miR-330-3p	0.220862	2.76249	3p	0.779277	4.50097	1
hsa-miR-330	TCTCTGGGCCTGTGTCTTAGGC	22	13.355	13.2886	2.98656	2.47089	hsa-miR-330-5p	26.6436	5.45745	5p	0.779277	4.50097	1
hsa-miR-548c	CAAAAATCTCAATTACTTTTGC	22	0	0	4.05319	5.68305	hsa-miR-548c-3p	0	9.73623	3p	0.45998	1.13844	1
hsa-miR-548c	AAAAGTAATTGCGGTTTTTGCC	22	0.635955	0.565471	5.11981	8.64811	hsa-miR-548c-5p	1.20143	13.7679	5p	0.45998	1.13844	1
hsa-miR-28	AAGGAGCTCACAGTCTATTGAG	22	10.7317	12.6524	136.102	144.3	hsa-miR-28-5p	23.3841	280.402	5p	0.255636	5.4946	1
hsa-miR-28	CACTAGATTGTGAGCTCCTGGA	22	578.639	519.738	162.981	171.974	hsa-miR-28-3p	1098.38	334.955	3p	0.255636	5.4946	1
hsa-miR-3065	TCAACAAAATCACTGATGCTGGA	23	1.03343	1.48436	6.39977	6.6714	hsa-miR-3065-5p	2.51779	13.0712	5p	-0.0363584	-1.56988	1
hsa-miR-3065	TCAGCACCAGGATATTGTTGGAG	23	4.84915	4.59445	7.25307	6.17722	hsa-miR-3065-3p	9.4436	13.4303	3p	-0.0363584	-1.56988	1
hsa-miR-4802	TACATGGATGGAAACCTTCAAGC	23	8.4264	6.43223	1.06663	0.988356	hsa-miR-4802-3p	14.8586	2.05498	3p	-0.0873912	-3.60829	1
hsa-miR-4802	TATGGAGGTTCTAGACCATGTT	22	0.158989	0.141368	0.639977	1.23544	hsa-miR-4802-5p	0.300356	1.87542	5p	-0.0873912	-3.60829	1
hsa-miR-26b	CCTGTTCTCCATTACTTGGCTC	22	1.66938	1.90846	111.996	139.358	hsa-miR-26b*	3.57784	251.354	star	-0.0878848	-2.10948	1
hsa-miR-26b	TTCAAGTAATTCAGGATAGGT	21	8.50589	10.2492	136.742	130.463	hsa-miR-26b	18.755	267.205	mature	-0.0878848	-2.10948	1
hsa-miR-548d	AAAAGTAATTGTGGTTTTTGCC	22	2.7823	2.1912	53.7581	56.8305	hsa-miR-548d-5p	4.9735	110.589	5p	-0.232472	-1.18597	1
hsa-miR-548d	CAAAAACCACAGTTTCTTTTGC	22	0.635955	0.989574	41.5985	52.3829	hsa-miR-548d-3p	1.62553	93.9814	3p	-0.232472	-1.18597	1
hsa-miR-200a	CATCTTACCGGACAGTGCTGGA	22	547	575.437	1042.1	915.465	hsa-miR-200a*	1122.44	1957.56	star	-0.235112	-0.959272	1
hsa-miR-200a	TAACACTGTCTGGTAACGATGT	22	294.844	281.958	732.987	930.043	hsa-miR-200a	576.802	1663.03	mature	-0.235112	-0.959272	1
hsa-miR-126	CATTATTACTTTTGGTACGCG	21	12.0831	9.40095	72.744	76.8447	hsa-miR-126*	21.4841	149.589	star	-0.262504	-1.88847	1
hsa-miR-126	TCGTACCGTGAGTAATAATGCG	22	39.9062	42.3396	84.2636	95.3763	hsa-miR-126	82.2458	179.64	mature	-0.262504	-1.88847	1
hsa-miR-371	ACTCAAACTGTGGGGGCACT	20	34.6595	28.0615	2.98656	2.2238	hsa-miR-371-5p	62.721	5.21036	5p	-0.37304	-5.69542	1
hsa-miR-371	AAGTGCCGCCATCTTTTGAGTGT	23	0.158989	0.0706838	2.55991	1.23544	hsa-miR-371-3p	0.229672	3.79535	3p	-0.37304	-5.69542	1
hsa-miR-141	TAACACTGTCTGGTAAAGATGG	22	363.21	370.737	809.571	720.017	hsa-miR-141	733.946	1529.59	mature	-0.400795	-1.41082	1
hsa-miR-141	CATCTTCCAGTACAGTGTTGGA	22	135.458	139.954	590.272	568.058	hsa-miR-141*	275.412	1158.33	star	-0.400795	-1.41082	1
hsa-miR-3940	CAGCCCGGATCCCAGCCCACTT	22	1.90786	1.48436	0.639977	0.741267	hsa-miR-3940-3p	3.39222	1.38124	3p	-0.61636	-1.99957	1
hsa-miR-3940	GTGGGTTGGGGCGGGCTCTG	20	9.14185	7.4218	0.426651	2.2238	hsa-miR-3940-5p	16.5636	2.65045	5p	-0.61636	-1.99957	1
hsa-miR-629	TGGGTTTACGTTGGGAGAACT	21	73.2143	58.1021	14.2928	15.5666	hsa-miR-629	131.316	29.8594	mature	-0.749934	-4.96003	1
hsa-miR-629	GTTCTCCCAACGTAAGCCCAGC	22	1.27191	1.97915	7.4664	9.88356	hsa-miR-629*	3.25106	17.35	star	-0.749934	-4.96003	1
hsa-miR-491	CTTATGCAAGATTCCCTTCTAC	22	4.37219	3.60487	17.2794	12.8486	hsa-miR-491-3p	7.97706	30.128	3p	-1.59423	-1.03129	1
hsa-miR-491	AGTGGGGAACCCTTCCATGAGG	22	1.90786	1.48436	3.62654	5.68305	hsa-miR-491-5p	3.39222	9.30958	5p	-1.59423	-1.03129	1
hsa-miR-335	TCAAGAGCAATAACGAAAAATGT	23	1.03343	1.41368	95.5699	79.3156	hsa-miR-335	2.4471	174.885	mature	-1.7935	-5.88976	1
hsa-miR-335	TTTTTCATTATTGCTCCTGACC	22	109.941	93.444	278.603	330.111	hsa-miR-335*	203.385	608.714	star	-1.7935	-5.88976	1
hsa-miR-34a	CAATCAGCAAGTATACTGCCCT	22	0.317977	0	28.3723	29.6507	hsa-miR-34a*	0.317977	58.023	star	-2.26593	-5.88766	1
hsa-miR-34a	TGGCAGTGTCTTAGCTGGTTGT	22	43.2449	33.7869	112.636	170.244	hsa-miR-34a	77.0318	282.88	mature	-2.26593	-5.88766	1
hsa-miR-142	TGTAGTGTTTCCTACTTTATGGA	23	11.3677	13.0058	189.86	250.795	hsa-miR-142-3p	24.3735	440.655	3p	-2.55123	-2.14989	1
hsa-miR-142	CATAAAGTAGAAAGCACTACT	21	2.38483	2.33257	36.052	38.2988	hsa-miR-142-5p	4.7174	74.3508	5p	-2.55123	-2.14989	1
hsa-miR-501	AATGCACCCGGGCAAGGATTCT	22	7.15449	6.43223	6.82642	5.68305	hsa-miR-501-3p	13.5867	12.5095	3p	-2.81417	-2.01615	1
hsa-miR-501	AATCCTTTGTCCCTGGGTGAGA	22	1.19241	1.41368	0.426651	0.494178	hsa-miR-501-5p	2.60609	0.920829	5p	-2.81417	-2.01615	1
hsa-miR-130b	ACTCTTTCCCTGTTGCACTAC	21	5.48511	4.87718	27.0924	34.5925	hsa-miR-130b*	10.3623	61.6848	star	-3.19809	-4.66439	1
hsa-miR-130b	CAGTGCAATGATGAAAGGGCAT	22	132.756	154.373	325.962	248.324	hsa-miR-130b	287.129	574.286	mature	-3.19809	-4.66439	1
hsa-miR-576	ATTCTAATTTCTCCACGTCTTT	22	15.4219	15.9039	23.4658	28.6623	hsa-miR-576-5p	31.3258	52.1281	5p	-3.2249	-2.66937	1
hsa-miR-576	AAGATGTGGAAAAATTGGAATC	22	1.74888	2.33257	3.19988	1.48253	hsa-miR-576-3p	4.08144	4.68242	3p	-3.2249	-2.66937	1
hsa-miR-2277	AGCGCGGGCTGAGCGCTGCCAGTC	24	3.49775	3.81693	8.10637	9.38938	hsa-miR-2277-5p	7.31468	17.4958	5p	-3.29298	-3.05566	1
hsa-miR-2277	TGACAGCGCCCTGCCTGGCTC	21	0	0	0.639977	0.247089	hsa-miR-2277-3p	0	0.887066	3p	-3.29298	-3.05566	1
hsa-miR-361	TCCCCCAGGTGTGATTCTGATTT	23	0.874438	0.848206	2.34658	2.71798	hsa-miR-361-3p	1.72264	5.06456	3p	-3.7089	-3.99121	1
hsa-miR-361	TTATCAGAATCTCCAGGGGTAC	22	21.3045	20.9931	40.7452	37.5575	hsa-miR-361-5p	42.2976	78.3027	5p	-3.7089	-3.99121	1
hsa-miR-155	CTCCTACATATTAGCATTAACA	22	0	0	0.213326	0	hsa-miR-155*	0	0.213326	star	-3.76024	-1.53129	1
hsa-miR-155	TTAATGCTAATCGTGATAGGGGT	23	1.11292	0.777522	7.03974	8.40103	hsa-miR-155	1.89044	15.4408	mature	-3.76024	-1.53129	1
hsa-miR-423	TGAGGGGCAGAGAGCGAGACTTT	23	13.4345	14.2781	10.6663	7.16558	hsa-miR-423-5p	27.7127	17.8319	5p	-3.82159	-3.07869	1
hsa-miR-423	AGCTCGGTCTGAGGCCCCTCAGT	23	118.447	123.131	106.876	158.384	hsa-miR-423-3p	241.578	265.26	3p	-3.82159	-3.07869	1
hsa-miR-625	GACTATAGAACTTTCCCCCTCA	22	1.03343	1.48436	121.809	127.498	hsa-miR-625*	2.51779	249.307	star	-3.90193	-1.37806	1
hsa-miR-625	AGGGGGAAAGTTCTATAGTCC	21	0	0.353419	5.11981	10.6248	hsa-miR-625	0.353419	15.7446	mature	-3.90193	-1.37806	1
hsa-miR-194-1	CCAGTGGGGCTGCTGTTATCTG	22	27.9025	27.7787	3.41321	3.95342	hsa-miR-194-1*	55.6813	7.36663	star	-4.19223	-3.81535	1
hsa-miR-194-1	TGTAACAGCAACTCCATGTGGA	22	408.68	388.266	76.5839	75.3621	hsa-miR-194-1	796.947	151.946	mature	-4.19223	-3.81535	1
hsa-miR-132	ACCGTGGCTTTCGATTGTTACT	22	1.3514	2.04983	6.61309	5.43596	hsa-miR-132*	3.40123	12.0491	star	-4.38518	-4.50152	1
hsa-miR-132	TAACAGTCTACAGCCATGGTCG	22	51.1943	47.4995	125.649	146.03	hsa-miR-132	98.6939	271.678	mature	-4.38518	-4.50152	1
hsa-miR-193b	AACTGGCCCTCAAAGTCCCGCT	22	2.06685	1.34299	38.3986	51.1474	hsa-miR-193b	3.40985	89.546	mature	-4.42234	-1.11044	1
hsa-miR-193b	CGGGGTTTTGAGGGCGAGATGA	22	0.476966	0.565471	1.49328	1.72962	hsa-miR-193b*	1.04244	3.2229	star	-4.42234	-1.11044	1
hsa-let-7e	CTATACGGCCTCCTAGCTTTCC	22	0.158989	0.282735	0.426651	0	hsa-let-7e*	0.441724	0.426651	star	-4.45736	-7.59911	1
hsa-let-7e	TGAGGTAGGAGGTTGTATAGTT	22	56.5205	222.018	17.4927	12.8486	hsa-let-7e	278.538	30.3413	mature	-4.45736	-7.59911	1
hsa-miR-135b	TATGGCTTTTCATTCCTATGTGA	23	0.397472	0.494787	17.706	31.1332	hsa-miR-135b	0.892258	48.8392	mature	-4.5006	-0.217767	1
hsa-miR-135b	ATGTAGGGCTAAAAGCCATGGG	22	0.55646	0.0706838	0.213326	0.988356	hsa-miR-135b*	0.627144	1.20168	star	-4.5006	-0.217767	1
hsa-miR-99b	CAAGCTCGTGTCTGTGGGTCCG	22	21.543	20.9224	5.97312	0.988356	hsa-miR-99b*	42.4654	6.96147	star	-4.58296	-2.79874	1
hsa-miR-99b	CACCCGTAGAACCGACCTTGCG	22	151.596	149.85	99.6231	90.1875	hsa-miR-99b	301.445	189.811	mature	-4.58296	-2.79874	1
hsa-miR-9	ATAAAGCTAGATAACCGAAAGT	22	0.158989	0.0706838	0	0.247089	hsa-miR-9*	0.229672	0.247089	star	-5.11818	-6.77642	1
hsa-miR-9	TCTTTGGTTATCTAGCTGTATGA	23	66.2983	67.503	18.346	23.9676	hsa-miR-9	133.801	42.3136	mature	-5.11818	-6.77642	1
hsa-miR-30a	CTTTCAGTCGGATGTTTGCAGC	22	7.79044	9.89574	57.5979	43.9818	hsa-miR-30a*	17.6862	101.58	star	-5.19111	-1.26001	1
hsa-miR-30a	TGTAAACATCCTCGACTGGAAG	22	3.33876	3.46351	1.06663	0.741267	hsa-miR-30a	6.80227	1.80789	mature	-5.19111	-1.26001	1
hsa-miR-671	TCCGGTTCTCAGGGCTCCACC	21	13.355	12.2283	1.91993	0.988356	hsa-miR-671-3p	25.5833	2.90829	3p	-5.31275	-2.26447	1
hsa-miR-671	AGGAAGCCCTGGAGGGGCTGGAG	23	57.9514	68.7754	70.8241	83.5161	hsa-miR-671-5p	126.727	154.34	5p	-5.31275	-2.26447	1
hsa-miR-27b	AGAGCTTAGCTGATTGGTGAAC	22	39.7472	40.2898	19.1993	21.4967	hsa-miR-27b*	80.0369	40.696	star	-5.38842	-5.05967	1
hsa-miR-27b	TTCACAGTGGCTAAGTTCTGC	21	1348.94	1352.75	883.168	862.341	hsa-miR-27b	2701.69	1745.51	mature	-5.38842	-5.05967	1
hsa-miR-148b	AAGTTCTGTTATACACTCAGGC	22	4.2132	5.51334	2.55991	2.2238	hsa-miR-148b*	9.72654	4.78371	star	-5.97645	-6.34193	1
hsa-miR-148b	TCAGTGCATCACAGAACTTTGT	22	425.136	443.965	173.647	189.517	hsa-miR-148b	869.101	363.164	mature	-5.97645	-6.34193	1
hsa-miR-17	ACTGCAGTGAAGGCACTTGTAG	22	66.5368	72.875	79.5704	89.6933	hsa-miR-17*	139.412	169.264	star	-6.07068	-5.72031	1
hsa-miR-17	CAAAGTGCTTACAGTGCAGGTAG	23	3404.58	3997.1	5283.86	6159.19	hsa-miR-17	7401.68	11443	mature	-6.07068	-5.72031	1
hsa-miR-200b	TAATACTGCCTGGTAATGATGA	22	7743.94	6603.14	4926.75	5209.38	hsa-miR-200b	14347.1	10136.1	mature	-6.18194	-6.73614	1
hsa-miR-200b	CATCTTACTGGGCAGCATTGGA	22	61.8466	71.7441	74.8773	63.749	hsa-miR-200b*	133.591	138.626	star	-6.18194	-6.73614	1
hsa-miR-373	ACTCAAAATGGGGGCGCTTTCC	22	0	0.0706838	0.426651	0.494178	hsa-miR-373*	0.0706838	0.920829	star	-6.35891	-6.80789	1
hsa-miR-373	GAAGTGCTTCGATTTTGGGGTGT	23	56.7589	62.2018	63.9977	92.6584	hsa-miR-373	118.961	156.656	mature	-6.35891	-6.80789	1
hsa-miR-191	GCTGCGCTTGGATTTCGTCCCC	22	1.19241	0.91889	4.69316	5.18887	hsa-miR-191*	2.1113	9.88203	star	-6.6527	-11.0338	1
hsa-miR-191	CAACGGAATCCCAAAAGCAGCTG	23	3140.66	3381.16	529.047	564.845	hsa-miR-191	6521.82	1093.89	mature	-6.6527	-11.0338	1
hsa-let-7d	AGAGGTAGTAGGTTGCATAGTT	22	322.826	313.271	1903.5	1639.44	hsa-let-7d	636.097	3542.94	mature	-6.83563	-5.97669	1
hsa-let-7d	CTATACGACCTGCTGCCTTTCT	22	4.45168	4.66513	13.2262	16.8021	hsa-let-7d*	9.11681	30.0282	star	-6.83563	-5.97669	1
hsa-miR-183	GTGAATTACCGAAGGGCCATAA	22	0.397472	0.0706838	2.13326	1.48253	hsa-miR-183*	0.468155	3.61579	star	-7.51673	-9.23508	1
hsa-miR-183	TATGGCACTGGTAGAATTCACT	22	414.245	469.482	415.345	428.946	hsa-miR-183	883.727	844.291	mature	-7.51673	-9.23508	1
hsa-miR-18a	TAAGGTGCATCTAGTGCAGATAG	23	419.253	434.706	2098.48	2578.13	hsa-miR-18a	853.959	4676.61	mature	-7.61682	-7.7706	1
hsa-miR-18a	ACTGCCCTAAGTGCTCCTTCTGG	23	1.4309	1.48436	8.74635	14.0841	hsa-miR-18a*	2.91526	22.8304	star	-7.61682	-7.7706	1
hsa-miR-30b	CTGGGAGGTGGATGTTTACTTC	22	1.11292	0.494787	8.10637	6.42431	hsa-miR-30b*	1.60771	14.5307	star	-8.38997	-4.84169	1
hsa-miR-30b	TGTAAACATCCTACACTCAGCT	22	34.2621	39.5123	2210.91	2997.93	hsa-miR-30b	73.7743	5208.84	mature	-8.38997	-4.84169	1
hsa-miR-23b	TGGGTTCCTGGCATGCTGATTT	22	0	0.0706838	0.213326	0.741267	hsa-miR-23b*	0.0706838	0.954593	star	-8.89252	-6.35914	1
hsa-miR-23b	ATCACATTGCCAGGGATTACC	21	41.0191	45.8738	433.478	494.425	hsa-miR-23b	86.8929	927.903	mature	-8.89252	-6.35914	1
hsa-miR-182	TTTGGCAATGGTAGAACTCACACT	24	1378.35	1392.05	2671.69	3178.31	hsa-miR-182	2770.4	5850	mature	-10.0107	-11.0477	1
hsa-miR-182	TGGTTCTAGACTTGCCAACTA	21	0.238483	0.0706838	1.7066	2.96507	hsa-miR-182*	0.309167	4.67167	star	-10.0107	-11.0477	1
hsa-miR-32	CAATTTAGTGTGTGTGATATTT	22	0.0794943	0.0706838	0	0.247089	hsa-miR-32*	0.150178	0.247089	star	-11.1638	-5.17304	1
hsa-miR-32	TATTGCACATTACTAAGTTGCA	22	18.4427	22.0534	1345.87	1514.16	hsa-miR-32	40.496	2860.03	mature	-11.1638	-5.17304	1
hsa-miR-19a	AGTTTTGCATAGTTGCACTACA	22	0	0	1.91993	3.95342	hsa-miR-19a*	0	5.87335	star	-11.6256	-9.74322	1
hsa-miR-19a	TGTGCAAATCTATGCAAAACTGA	23	457.172	398.869	9283.5	12433	hsa-miR-19a	856.041	21716.5	mature	-11.6256	-9.74322	1
hsa-miR-25	AGGCGGAGACTTGGGCAATTG	21	0	0.0706838	1.7066	1.23544	hsa-miR-25*	0.0706838	2.94205	star	-12.1579	-13.5426	1
hsa-miR-25	CATTGCACTTGTCTCGGTCTGA	22	6553.27	6221.87	9117.32	8896.19	hsa-miR-25	12775.1	18013.5	mature	-12.1579	-13.5426	1
