# Supplementary material for: Reducing ligation bias of small RNAs in libraries for next generation sequencing
Source: Silence. 2012 May 30;3:4. doi: 10.1186/1758-907X-3-4 (PMC3489589; doi:10.1186/1758-907X-3-4)
Supplement: Additional file 11 — Figure S6. Numbers of miRNAs in miRBase sequenced by each next generation sequencing platform. Most miRNAs were discovered with Illumina and 454 technology. Proportion of miRNAs that were discovered with the main NGS technologies as identified in miRBase. [file 1758-907X-3-4-S11.xlsx]

## Sheet: Sheet1
N9 RNA	Phos-nnnnnnnnn
N21 RNA	Phos-nnnnnnnnnnnnnnnnnnnnn
5' HD Adapter	5AmMC6-gttcagagttctacagtccgacgatcnrnrnrn
3' HD Adapter	RApprnrnrnrntcgtatgccgtcttctgcttgtt-3AaMO
5' Illumina adapter	rgrururcrargrargrururcrurarcrargrurcrcrgrarcrgrarurc
3' Illumina adapter	5rApp-atctcgtatgccgtcttctgcttg-3ddC
7duplex template 0nt flap	aactatacaatctactggggggactccatcatctaacatatcaa
7duplex template 3' 1nt flap	aactatacaatctactggggggctccatcatctaacatatcaa
7duplex template 3' 2nt flap	aactatacaatctactggggggtccatcatctaacatatcaa
7duplex template 3' 3nt flap	aactatacaatctactggggggccatcatctaacatatcaa
7duplex template 3' 4nt flap	aactatacaatctactggggggcatcatctaacatatcaa
7duplex template 3' 6nt flap	aactatacaatctactggggggtcatctaacatatcaa
7duplex template 5' 1nt flap	aactatacaatctactgggggactccatcatctaacatatcaa
7duplex template 5' 2nt flap	aactatacaatctactggggactccatcatctaacatatcaa
7duplex template 5' 3nt flap	aactatacaatctactgggactccatcatctaacatatcaa
7duplex template 5' 4nt flap	aactatacaatctactggactccatcatctaacatatcaa
7duplex template 5' 5nt flap	aactatacaatctactgactccatcatctaacatatcaa
7duplex template 5' 6nt flap	aactatacaatctactactccatcatctaacatatcaa
7duplex Oligo	ccccccagtagattgtatagtt
RNA2	Fl-uugauauguuagaugauggagu
